# Supplementary material for: Whole-genome resequencing identified QTLs, candidate genes and Kompetitive Allele-Specific PCR markers associated with the large fruit of Atlantic Giant (Cucurbita maxima)
Source: Front Plant Sci. 2022 Jul 22;13:942004. doi: 10.3389/fpls.2022.942004 (PMC9354748; doi:10.3389/fpls.2022.942004)
Supplement: Supplementary file 2 [file Table_1.XLSX]

## Sheet: Supplementary Table 1
Supplementary Table 1 Primers used for qRT-PCR.
Name	Sequence	Function
CmaCh03G011530	5'CCCAAGGTATCGTGTATG3'	qRT-PCR
	3'TTTGCGTTTGTTGCTAT5'	qRT-PCR
CmaCh04G027610	5'TTTCGCTTACCCGTCTC3'	qRT-PCR
	3'GGCTGGCTCTTGCTGT5'	qRT-PCR
CmaCh04G029630	5'CTGGAACACCCATCGA3'	qRT-PCR
	3'ACCCGCCATCTACCTC5'	qRT-PCR
CmaCh04G029660	5'ACATCAGCGTGAAGCA3'	qRT-PCR
	3'ATAAGTCCAAAGGGTAA5'	qRT-PCR
CmaCh04G029790	5'CAGGGTGGTGGAGTTT3'	qRT-PCR
	3'ATACCGATAGCGATGAC5'	qRT-PCR
CmaCh04G029970	5'GATTCTGGGTGATGGG3'	qRT-PCR
	3'GTGGCTATGGATACGG5'	qRT-PCR
CmaCh04G030200	5'AAGGCGTTTCTACCGA3'	qRT-PCR
	3'TCTCCAGCCACTCACAG5'	qRT-PCR
CmaCh17G011000	5'CCTCACCGTCGTTGTC3'	qRT-PCR
	3'CTCCGTTCATCCCAGT5'	qRT-PCR
CmaCh17G011170	5'CCTTTCGCTCCACAAT3'	qRT-PCR
	3'GCAATCCGCAAGTGTC5'	qRT-PCR
CmaCh17G011180	5'GAAAGGCTACCTGTGC3'	qRT-PCR
	3'TCTAACCGATGCGTAA5'	qRT-PCR
CmaCh17G011330	5'TTCTTATCCCAATCACTTCC3'	qRT-PCR
	3'GGTGGGCAAAGAGGAC5'	qRT-PCR
CmaCh17G011340	5'ATCATCGTCGGAGCAG3'	qRT-PCR
	3'GCCATAGCGAAGCAGA5'	qRT-PCR
CmaCh17G011350	5'TCCAAACGACGCTCAT3'	qRT-PCR
	3'ATAAAGCACTGCCAAA5'	qRT-PCR
CmaCh17G011400	5'CGCCTATGTCGTCTCG3'	qRT-PCR
	3'CGTCTAAATCGCCTTCT5'	qRT-PCR
CmaCh17G011410	5'AGAGGAAGACTAAGGGAA3'	qRT-PCR
	3'CGCTAACACCGAAACTA5'	qRT-PCR
CmaCh03G003540	5'ACGCTGTCACCGTGGAAATA3'	qRT-PCR
	3'TGAGGGGTTCTTAGCGAAGG5'	qRT-PCR
CmaCh01G010150	5'GCCCGGTTCATGTTATGTCG3'	qRT-PCR
	3'AACCAATTGAGGGGCCAATG5'	qRT-PCR
CmaCh17G001900	5'TGGCACAAAAGAACACAACCG3'	qRT-PCR
	3'TTGCATGGATGGTGCTCCAT5'	qRT-PCR
CmaCh05G012030	5'TCGAAGCCCCGAATCTCAAAT3'	qRT-PCR
	3'AGCGCAAAACTCCGACGAAT5'	qRT-PCR
CmaCh16G005330	5'AGAAGCTTTTGGAGGAGAGGT3'	qRT-PCR
	3'AGTCGGTTGGTTCGGATTGA5'	qRT-PCR
CmaCh03G001040	5'AGCTGTGGAAGTAGGGTTGC3'	qRT-PCR
	3'CCTCTTCGACTTCCGTGCTC5'	qRT-PCR
CmaCh06G003840	5'AAATCGTGGCTCTTGCAGTG3'	qRT-PCR
	3'GGGCCACTGAAATTGTGATCG5'	qRT-PCR
CmaCh14G019730	5'GTCAGGGAAGTCTACAGGAGG3'	qRT-PCR
	3'AAGATGTCGAGCGAGCAACA5'	qRT-PCR
CmaCh06G007550	5'TGACTTCTCCAATGCCAAAT3'	qRT-PCR
	3'CAGAAGATCGGTAACTCATCG5'	qRT-PCR
CmaCh15G007590	5'CAATCGTCTCAACGGCTCAA3'	qRT-PCR
	3'GTACCGAAAGACGAACAGGA5'	qRT-PCR
CmaCh02G000880	5'GCAATGGACACCGATAAGGA3'	qRT-PCR
	3'GGTTCGTTTGGCGTTGTATT5'	qRT-PCR
CmaCh13G005800	5'GGTGGACTGTAGAGGAAGACGG3'	qRT-PCR
	3'ATAACCCTAGTCCTGCGTCTTC5'	qRT-PCR
CmaCh10G004060	5'AAGAACCACGAATCATCAGGC3'	qRT-PCR
	3'TCCCTTCACTGCCTCCTACA5'	qRT-PCR
CmaCh19G003240	5'CTCCAGCCACCATCACCTAC3'	qRT-PCR
	3'CTTTGGATGCTCGGTGGTTT5'	qRT-PCR
CmaCh02G000820	5'CCCGAGTCGCTACGAATCAC3'	qRT-PCR
	3'TATGTTCTATGGACAGCCAGAG5'	qRT-PCR
CmaCh12G011490	5'TTGGATCAGTTCGGGAAGACC3'	qRT-PCR
	3'GCCTCCGTGCTGCCTATGAA5'	qRT-PCR
CmaCh02G016180	5'GGAGCAGTGGAGTTTGTGAA3'	qRT-PCR
	3'CCAAATCCAAGGCTTCTTCA5'	qRT-PCR
CmaCh11G011200	5'ATTGCCCACGTTCATGTCTC3'	qRT-PCR
	3'TGAGGAAGATTGTGGGCTTT5'	qRT-PCR
EF-1a	5'TTGATTGGTACAAGGGAC3'	qRT-PCR
	3'ACACGACCGACAGGAA5'	qRT-PCR
