# Supplementary material for: Whole-genome resequencing identified QTLs, candidate genes and Kompetitive Allele-Specific PCR markers associated with the large fruit of Atlantic Giant (Cucurbita maxima)
Source: Front Plant Sci. 2022 Jul 22;13:942004. doi: 10.3389/fpls.2022.942004 (PMC9354748; doi:10.3389/fpls.2022.942004)
Supplement: Supplementary file 3 [file Table_2.XLSX]

## Sheet: Supplementary Table 2
Supplementary Table 2 Primers used for Kompetitive Allele-Specific PCR (KASP).
Name	Target_Type	Target Position	Target	Sequence	Function
CmaCh04G029620	INDEL	19466396	T/TTTC	GAAGGTGACCAAGTTCATGCTCTGAGGTTTCTGAGGAGGAAGAAA	KASP
				GAAGGTCGGAGTCAACGGATTCTGAGGTTTCTGAGGAGGAAGAAG	KASP
				CCAAGAATCAACCAGTTCCGTAGT	KASP
CmaCh14G019420	INDEL	13653778	GATT/G	GAAGGTGACCAAGTTCATGCTGTGTTTTACCTCACAAAAGTGCAGATTA	KASP
				GAAGGTCGGAGTCAACGGATTTGTTTTACCTCACAAAAGTGCAGATTC	KASP
				CTACTACTGCACCCTTGCAATGAA	KASP
CmaCh17G011340	SNP	7899741	G/A	GAAGGTGACCAAGTTCATGCTCCGGATTTGATTTTGTTGAAGGC	KASP
				GAAGGTCGGAGTCAACGGATTACCGGATTTGATTTTGTTGAAGGT	KASP
				ATGGAAAGTTCCCTGTCATTGATGT	KASP
CmaCh04G029660	SNP	19483954	T/C	GAAGGTGACCAAGTTCATGCTGGTGCGGTAATTCCCAGTTGA	KASP
				GAAGGTCGGAGTCAACGGATTGGTGCGGTAATTCCCAGTTGG	KASP
				CAAGTGTCAAGCAAGTTGTTCTTCTTG	KASP
CmaCh04G029660	SNP	19484119	C/G	GAAGGTGACCAAGTTCATGCTCTCACTACTTTGATTTCTTAATTTCAGTTTCTG	KASP
				GAAGGTCGGAGTCAACGGATTCTCACTACTTTGATTTCTTAATTTCAGTTTCTC	KASP
				CAATGACAGTTGACTGATTGTGTAATTAT	KASP
