# Supplementary material for: Whole-genome resequencing identified QTLs, candidate genes and Kompetitive Allele-Specific PCR markers associated with the large fruit of Atlantic Giant (Cucurbita maxima)
Source: Front Plant Sci. 2022 Jul 22;13:942004. doi: 10.3389/fpls.2022.942004 (PMC9354748; doi:10.3389/fpls.2022.942004)
Supplement: Supplementary file 4 [file Table_3.XLSX]

## Sheet: Supplementary Table 3
Supplementary Table 3 Pearson's correlation coefficient analysis of fruit-related traits.
	W1	V1	W2	V2	CV	CN
W1	1
V1	0.98**	1
W2	1.00**	0.98**	1
V2	0.98**	0.98**	0.98**	1
CV	0.56**	0.57**	0.56**	0.57**	1
CN	0.72**	0.71**	0.72**	0.74**	-0.04	1
** significant at P < 0.01.
W1 - fruit weight; V1 - fruit volume; W2 - weight of the fruit without seeds and placenta; V2 - volume of the fruit without seeds and placenta; CV - Cell volume; CN - Cell number.
