# Supplementary material for: Whole-genome resequencing identified QTLs, candidate genes and Kompetitive Allele-Specific PCR markers associated with the large fruit of Atlantic Giant (Cucurbita maxima)
Source: Front Plant Sci. 2022 Jul 22;13:942004. doi: 10.3389/fpls.2022.942004 (PMC9354748; doi:10.3389/fpls.2022.942004)
Supplement: Supplementary file 5 [file Table_4.XLSX]

## Sheet: Supplementary Table 4
Supplementary Table 4 Summary of the high-throughput sequencing data.
Sample ID	Total Raw Reads	Total Raw Bases	Q30 Percentage(%)	GC Percentage(%)	Clean Reads	Mapped(%)	Properly_mapped(%)	Ave-depth	Cov_ratio_1X(%)	Cov_ratio_5X(%)	Cov_ratio_10X(%)
M	9166218	1833243600	88.41	38.85	44317570	76.94	57.2	7	86.04	60.46	31.85
P	8311407	1662281400	88.46	38.85	44524944	74.34	55.04	7	79.17	55.07	29.7
Offspring	1173261	234652200	89.57	37.98	4229402	78.87	57.61	1	42.88	2.83	0.91
