# Supplementary material for: Whole-genome resequencing identified QTLs, candidate genes and Kompetitive Allele-Specific PCR markers associated with the large fruit of Atlantic Giant (Cucurbita maxima)
Source: Front Plant Sci. 2022 Jul 22;13:942004. doi: 10.3389/fpls.2022.942004 (PMC9354748; doi:10.3389/fpls.2022.942004)
Supplement: Supplementary file 6 [file Table_5.XLSX]

## Sheet: Supplementary Table 5
Supplementary Table 5 The detailed position information of SNPs founded in Genome-wide resequencing.
CHROM	Pos	Ref	Allele	Var_type	Var_effect	gene	gene_function
Cma_Chr01	35079	G	C	intron_variant	MODIFIER	CmaCh01G000100	exocyst subunit exo70 family protein D3
Cma_Chr01	35111	T	C	intron_variant	MODIFIER	CmaCh01G000100	exocyst subunit exo70 family protein D3
Cma_Chr01	37807	C	T	intron_variant	MODIFIER	CmaCh01G000100	exocyst subunit exo70 family protein D3
Cma_Chr01	39783	G	A	intron_variant	MODIFIER	CmaCh01G000100	exocyst subunit exo70 family protein D3
Cma_Chr01	44140	A	T	upstream_gene_variant	MODIFIER	CmaCh01G000100	exocyst subunit exo70 family protein D3
Cma_Chr01	123419	A	C	3_prime_UTR_variant	MODIFIER	CmaCh01G000290	Cytochrome P450 superfamily protein
Cma_Chr01	123421	T	C	3_prime_UTR_variant	MODIFIER	CmaCh01G000290	Cytochrome P450 superfamily protein
Cma_Chr01	123813	C	G	missense_variant	MODERATE	CmaCh01G000290	Cytochrome P450 superfamily protein
Cma_Chr01	123973	C	T	synonymous_variant	LOW	CmaCh01G000290	Cytochrome P450 superfamily protein
Cma_Chr01	125060	A	C	missense_variant	MODERATE	CmaCh01G000290	Cytochrome P450 superfamily protein
Cma_Chr01	125113	T	C	missense_variant	MODERATE	CmaCh01G000290	Cytochrome P450 superfamily protein
Cma_Chr01	125449	C	A	missense_variant	MODERATE	CmaCh01G000290	Cytochrome P450 superfamily protein
Cma_Chr01	125696	A	G	synonymous_variant	LOW	CmaCh01G000290	Cytochrome P450 superfamily protein
Cma_Chr01	127491	T	C	synonymous_variant	LOW	CmaCh01G000300	NA
Cma_Chr01	127696	C	G	upstream_gene_variant	MODIFIER	CmaCh01G000290	Cytochrome P450 superfamily protein
Cma_Chr01	127729	T	C	upstream_gene_variant	MODIFIER	CmaCh01G000290	Cytochrome P450 superfamily protein
Cma_Chr01	127855	G	T	synonymous_variant	LOW	CmaCh01G000300	NA
Cma_Chr01	128197	T	G	missense_variant	MODERATE	CmaCh01G000310	RELA/SPOT homolog 3
Cma_Chr01	129359	T	C	synonymous_variant	LOW	CmaCh01G000310	RELA/SPOT homolog 3
Cma_Chr01	130755	T	C	upstream_gene_variant	MODIFIER	CmaCh01G000320	NA
Cma_Chr01	130950	T	C	upstream_gene_variant	MODIFIER	CmaCh01G000320	NA
Cma_Chr01	131733	T	G	upstream_gene_variant	MODIFIER	CmaCh01G000330	NA
Cma_Chr01	131774	T	C	start_lost	HIGH	CmaCh01G000330	NA
Cma_Chr01	132420	A	G	upstream_gene_variant	MODIFIER	CmaCh01G000340	growth-regulating factor 5
Cma_Chr01	134717	T	C	splice_region_variant&intron_variant	LOW	CmaCh01G000340	growth-regulating factor 5
Cma_Chr01	135567	G	A	3_prime_UTR_variant	MODIFIER	CmaCh01G000340	growth-regulating factor 5
Cma_Chr01	135668	T	G	downstream_gene_variant	MODIFIER	CmaCh01G000340	growth-regulating factor 5
Cma_Chr01	136568	C	G	downstream_gene_variant	MODIFIER	CmaCh01G000340	growth-regulating factor 5
Cma_Chr01	136619	T	G	downstream_gene_variant	MODIFIER	CmaCh01G000340	growth-regulating factor 5
Cma_Chr01	137068	A	C	downstream_gene_variant	MODIFIER	CmaCh01G000340	growth-regulating factor 5
Cma_Chr01	137248	C	T	downstream_gene_variant	MODIFIER	CmaCh01G000340	growth-regulating factor 5
Cma_Chr01	137373	G	A	downstream_gene_variant	MODIFIER	CmaCh01G000340	growth-regulating factor 5
Cma_Chr01	137719	C	A	downstream_gene_variant	MODIFIER	CmaCh01G000350	Leucine-rich repeat (LRR) family protein
Cma_Chr01	154325	T	A	upstream_gene_variant	MODIFIER	CmaCh01G000430	P-loop containing nucleoside triphosphate hydrolases superfamily protein
Cma_Chr01	155980	G	A	intron_variant	MODIFIER	CmaCh01G000430	P-loop containing nucleoside triphosphate hydrolases superfamily protein
Cma_Chr01	156568	T	C	intron_variant	MODIFIER	CmaCh01G000430	P-loop containing nucleoside triphosphate hydrolases superfamily protein
Cma_Chr01	164683	A	C	downstream_gene_variant	MODIFIER	CmaCh01G000450	unknown protein; BEST Arabidopsis thaliana protein match is: unknown protein (TAIR:AT3G13980.1); Has 1084 Blast hits to 581 proteins in 136 species: Archae - 0; Bacteria - 72; Metazoa - 212; Fungi - 78; Plants - 102; Viruses - 0; Other Eukaryotes - 620 (source: NCBI BLink).
Cma_Chr01	164702	C	T	downstream_gene_variant	MODIFIER	CmaCh01G000450	unknown protein; BEST Arabidopsis thaliana protein match is: unknown protein (TAIR:AT3G13980.1); Has 1084 Blast hits to 581 proteins in 136 species: Archae - 0; Bacteria - 72; Metazoa - 212; Fungi - 78; Plants - 102; Viruses - 0; Other Eukaryotes - 620 (source: NCBI BLink).
Cma_Chr01	164756	A	C	downstream_gene_variant	MODIFIER	CmaCh01G000450	unknown protein; BEST Arabidopsis thaliana protein match is: unknown protein (TAIR:AT3G13980.1); Has 1084 Blast hits to 581 proteins in 136 species: Archae - 0; Bacteria - 72; Metazoa - 212; Fungi - 78; Plants - 102; Viruses - 0; Other Eukaryotes - 620 (source: NCBI BLink).
Cma_Chr01	181501	G	T	upstream_gene_variant	MODIFIER	CmaCh01G000470	Kinase-related protein of unknown function (DUF1296)
Cma_Chr01	193774	T	C	downstream_gene_variant	MODIFIER	CmaCh01G000480	CTC-interacting domain 3
Cma_Chr01	194104	C	T	downstream_gene_variant	MODIFIER	CmaCh01G000480	CTC-interacting domain 3
Cma_Chr01	194517	T	A	intron_variant	MODIFIER	CmaCh01G000490	calmodulin-binding family protein
Cma_Chr01	194567	T	A	intron_variant	MODIFIER	CmaCh01G000490	calmodulin-binding family protein
Cma_Chr01	195651	T	C	upstream_gene_variant	MODIFIER	CmaCh01G000490	calmodulin-binding family protein
Cma_Chr01	196146	A	C	upstream_gene_variant	MODIFIER	CmaCh01G000490	calmodulin-binding family protein
Cma_Chr01	218275	A	G	intron_variant	MODIFIER	CmaCh01G000540	Dihydrolipoamide acetyltransferase, long form protein
Cma_Chr01	218442	A	G	intron_variant	MODIFIER	CmaCh01G000540	Dihydrolipoamide acetyltransferase, long form protein
Cma_Chr01	218933	A	G	intron_variant	MODIFIER	CmaCh01G000540	Dihydrolipoamide acetyltransferase, long form protein
Cma_Chr01	219124	A	G	intron_variant	MODIFIER	CmaCh01G000540	Dihydrolipoamide acetyltransferase, long form protein
Cma_Chr01	219234	T	C	intron_variant	MODIFIER	CmaCh01G000540	Dihydrolipoamide acetyltransferase, long form protein
Cma_Chr01	220650	T	C	intron_variant	MODIFIER	CmaCh01G000540	Dihydrolipoamide acetyltransferase, long form protein
Cma_Chr01	220694	T	C	intron_variant	MODIFIER	CmaCh01G000540	Dihydrolipoamide acetyltransferase, long form protein
Cma_Chr01	220700	T	C	intron_variant	MODIFIER	CmaCh01G000540	Dihydrolipoamide acetyltransferase, long form protein
Cma_Chr01	221167	G	T	intron_variant	MODIFIER	CmaCh01G000540	Dihydrolipoamide acetyltransferase, long form protein
Cma_Chr01	222535	G	A	intron_variant	MODIFIER	CmaCh01G000540	Dihydrolipoamide acetyltransferase, long form protein
Cma_Chr01	223061	A	C	intron_variant	MODIFIER	CmaCh01G000540	Dihydrolipoamide acetyltransferase, long form protein
Cma_Chr01	223399	G	A	synonymous_variant	LOW	CmaCh01G000540	Dihydrolipoamide acetyltransferase, long form protein
Cma_Chr01	224601	G	A	upstream_gene_variant	MODIFIER	CmaCh01G000550	homology to ABI1
Cma_Chr01	224797	T	C	upstream_gene_variant	MODIFIER	CmaCh01G000550	homology to ABI1
Cma_Chr01	225104	G	C	upstream_gene_variant	MODIFIER	CmaCh01G000550	homology to ABI1
Cma_Chr01	225604	A	G	5_prime_UTR_variant	MODIFIER	CmaCh01G000550	homology to ABI1
Cma_Chr01	226074	C	A	5_prime_UTR_variant	MODIFIER	CmaCh01G000550	homology to ABI1
Cma_Chr01	226137	A	G	5_prime_UTR_variant	MODIFIER	CmaCh01G000550	homology to ABI1
Cma_Chr01	226258	C	A	missense_variant	MODERATE	CmaCh01G000550	homology to ABI1
Cma_Chr01	226646	G	A	missense_variant	MODERATE	CmaCh01G000550	homology to ABI1
Cma_Chr01	227313	G	A	synonymous_variant	LOW	CmaCh01G000550	homology to ABI1
Cma_Chr01	227526	G	A	synonymous_variant	LOW	CmaCh01G000550	homology to ABI1
Cma_Chr01	227864	C	T	synonymous_variant	LOW	CmaCh01G000550	homology to ABI1
Cma_Chr01	228412	G	T	3_prime_UTR_variant	MODIFIER	CmaCh01G000550	homology to ABI1
Cma_Chr01	229695	A	G	downstream_gene_variant	MODIFIER	CmaCh01G000550	homology to ABI1
Cma_Chr01	229818	T	A	missense_variant	MODERATE	CmaCh01G000560	Survival protein SurE-like phosphatase/nucleotidase
Cma_Chr01	229921	G	A	downstream_gene_variant	MODIFIER	CmaCh01G000550	homology to ABI1
Cma_Chr01	229923	T	G	downstream_gene_variant	MODIFIER	CmaCh01G000550	homology to ABI1
Cma_Chr01	230955	C	T	downstream_gene_variant	MODIFIER	CmaCh01G000550	homology to ABI1
Cma_Chr01	232004	A	G	intron_variant	MODIFIER	CmaCh01G000560	Survival protein SurE-like phosphatase/nucleotidase
Cma_Chr01	232283	G	A	intron_variant	MODIFIER	CmaCh01G000560	Survival protein SurE-like phosphatase/nucleotidase
Cma_Chr01	233966	C	G	upstream_gene_variant	MODIFIER	CmaCh01G000560	Survival protein SurE-like phosphatase/nucleotidase
Cma_Chr01	234129	A	T	upstream_gene_variant	MODIFIER	CmaCh01G000560	Survival protein SurE-like phosphatase/nucleotidase
Cma_Chr01	234432	G	T	upstream_gene_variant	MODIFIER	CmaCh01G000560	Survival protein SurE-like phosphatase/nucleotidase
Cma_Chr01	234550	T	C	upstream_gene_variant	MODIFIER	CmaCh01G000560	Survival protein SurE-like phosphatase/nucleotidase
Cma_Chr01	235456	C	A	intron_variant	MODIFIER	CmaCh01G000570	glyoxylate reductase 2
Cma_Chr01	236354	T	A	intron_variant	MODIFIER	CmaCh01G000570	glyoxylate reductase 2
Cma_Chr01	236578	A	G	intron_variant	MODIFIER	CmaCh01G000570	glyoxylate reductase 2
Cma_Chr01	236841	T	A	intron_variant	MODIFIER	CmaCh01G000570	glyoxylate reductase 2
Cma_Chr01	237070	C	T	intron_variant	MODIFIER	CmaCh01G000570	glyoxylate reductase 2
Cma_Chr01	239213	C	A	intron_variant	MODIFIER	CmaCh01G000570	glyoxylate reductase 2
Cma_Chr01	239264	C	T	intron_variant	MODIFIER	CmaCh01G000570	glyoxylate reductase 2
Cma_Chr01	239300	T	A	intron_variant	MODIFIER	CmaCh01G000570	glyoxylate reductase 2
Cma_Chr01	239324	C	A	intron_variant	MODIFIER	CmaCh01G000570	glyoxylate reductase 2
Cma_Chr01	239524	T	A	intron_variant	MODIFIER	CmaCh01G000570	glyoxylate reductase 2
Cma_Chr01	239567	C	T	missense_variant	MODERATE	CmaCh01G000570	glyoxylate reductase 2
Cma_Chr01	239717	G	A	intron_variant	MODIFIER	CmaCh01G000570	glyoxylate reductase 2
Cma_Chr01	240715	T	A	intron_variant	MODIFIER	CmaCh01G000570	glyoxylate reductase 2
Cma_Chr01	241759	G	T	intron_variant	MODIFIER	CmaCh01G000570	glyoxylate reductase 2
Cma_Chr01	241966	G	T	intron_variant	MODIFIER	CmaCh01G000570	glyoxylate reductase 2
Cma_Chr01	242067	C	G	intron_variant	MODIFIER	CmaCh01G000570	glyoxylate reductase 2
Cma_Chr01	242138	A	C	intron_variant	MODIFIER	CmaCh01G000570	glyoxylate reductase 2
Cma_Chr01	242413	A	C	intron_variant	MODIFIER	CmaCh01G000570	glyoxylate reductase 2
Cma_Chr01	242484	T	C	intron_variant	MODIFIER	CmaCh01G000570	glyoxylate reductase 2
Cma_Chr01	242889	T	C	splice_region_variant&intron_variant	LOW	CmaCh01G000570	glyoxylate reductase 2
Cma_Chr01	242987	G	T	intron_variant	MODIFIER	CmaCh01G000570	glyoxylate reductase 2
Cma_Chr01	243171	G	A	intron_variant	MODIFIER	CmaCh01G000570	glyoxylate reductase 2
Cma_Chr01	243431	T	C	intron_variant	MODIFIER	CmaCh01G000570	glyoxylate reductase 2
Cma_Chr01	243439	T	C	intron_variant	MODIFIER	CmaCh01G000570	glyoxylate reductase 2
Cma_Chr01	243719	T	C	intron_variant	MODIFIER	CmaCh01G000570	glyoxylate reductase 2
Cma_Chr01	243805	C	T	splice_region_variant&synonymous_variant	LOW	CmaCh01G000570	glyoxylate reductase 2
Cma_Chr01	243929	A	C	downstream_gene_variant	MODIFIER	CmaCh01G000580	tetratricopeptide repeat (TPR)-containing protein
Cma_Chr01	244289	G	C	downstream_gene_variant	MODIFIER	CmaCh01G000580	tetratricopeptide repeat (TPR)-containing protein
Cma_Chr01	245107	C	T	downstream_gene_variant	MODIFIER	CmaCh01G000570	glyoxylate reductase 2
Cma_Chr01	246109	G	A	downstream_gene_variant	MODIFIER	CmaCh01G000570	glyoxylate reductase 2
Cma_Chr01	246364	T	C	downstream_gene_variant	MODIFIER	CmaCh01G000570	glyoxylate reductase 2
Cma_Chr01	246390	C	A	downstream_gene_variant	MODIFIER	CmaCh01G000570	glyoxylate reductase 2
Cma_Chr01	246611	A	C	downstream_gene_variant	MODIFIER	CmaCh01G000570	glyoxylate reductase 2
Cma_Chr01	246883	C	T	downstream_gene_variant	MODIFIER	CmaCh01G000570	glyoxylate reductase 2
Cma_Chr01	246988	C	A	splice_region_variant&intron_variant	LOW	CmaCh01G000580	tetratricopeptide repeat (TPR)-containing protein
Cma_Chr01	247332	A	G	intron_variant	MODIFIER	CmaCh01G000580	tetratricopeptide repeat (TPR)-containing protein
Cma_Chr01	247739	A	T	intron_variant	MODIFIER	CmaCh01G000580	tetratricopeptide repeat (TPR)-containing protein
Cma_Chr01	248886	T	G	missense_variant	MODERATE	CmaCh01G000580	tetratricopeptide repeat (TPR)-containing protein
Cma_Chr01	249852	G	A	synonymous_variant	LOW	CmaCh01G000580	tetratricopeptide repeat (TPR)-containing protein
Cma_Chr01	250371	A	G	intron_variant	MODIFIER	CmaCh01G000580	tetratricopeptide repeat (TPR)-containing protein
Cma_Chr01	250563	C	A	intron_variant	MODIFIER	CmaCh01G000580	tetratricopeptide repeat (TPR)-containing protein
Cma_Chr01	250766	T	C	intron_variant	MODIFIER	CmaCh01G000580	tetratricopeptide repeat (TPR)-containing protein
Cma_Chr01	250909	G	T	intron_variant	MODIFIER	CmaCh01G000580	tetratricopeptide repeat (TPR)-containing protein
Cma_Chr01	252082	A	G	intron_variant	MODIFIER	CmaCh01G000580	tetratricopeptide repeat (TPR)-containing protein
Cma_Chr01	252153	T	A	intron_variant	MODIFIER	CmaCh01G000580	tetratricopeptide repeat (TPR)-containing protein
Cma_Chr01	252594	T	C	synonymous_variant	LOW	CmaCh01G000580	tetratricopeptide repeat (TPR)-containing protein
Cma_Chr01	252760	G	A	intron_variant	MODIFIER	CmaCh01G000580	tetratricopeptide repeat (TPR)-containing protein
Cma_Chr01	252943	T	A	intron_variant	MODIFIER	CmaCh01G000580	tetratricopeptide repeat (TPR)-containing protein
Cma_Chr01	254935	A	G	intron_variant	MODIFIER	CmaCh01G000580	tetratricopeptide repeat (TPR)-containing protein
Cma_Chr01	255449	G	T	intron_variant	MODIFIER	CmaCh01G000580	tetratricopeptide repeat (TPR)-containing protein
Cma_Chr01	256725	G	A	intron_variant	MODIFIER	CmaCh01G000580	tetratricopeptide repeat (TPR)-containing protein
Cma_Chr01	257627	A	T	intron_variant	MODIFIER	CmaCh01G000580	tetratricopeptide repeat (TPR)-containing protein
Cma_Chr01	258238	A	C	5_prime_UTR_variant	MODIFIER	CmaCh01G000580	tetratricopeptide repeat (TPR)-containing protein
Cma_Chr01	259452	A	T	upstream_gene_variant	MODIFIER	CmaCh01G000580	tetratricopeptide repeat (TPR)-containing protein
Cma_Chr01	260929	C	T	intergenic_region	MODIFIER	CmaCh01G000580-CmaCh01G000590	tetratricopeptide repeat (TPR)-containing protein ::indeterminate(ID)-domain 11
Cma_Chr01	261004	A	T	intergenic_region	MODIFIER	CmaCh01G000580-CmaCh01G000590	tetratricopeptide repeat (TPR)-containing protein ::indeterminate(ID)-domain 11
Cma_Chr01	261972	C	A	intergenic_region	MODIFIER	CmaCh01G000580-CmaCh01G000590	tetratricopeptide repeat (TPR)-containing protein ::indeterminate(ID)-domain 11
Cma_Chr01	264808	T	C	synonymous_variant	LOW	CmaCh01G000590	indeterminate(ID)-domain 11
Cma_Chr01	266530	A	G	missense_variant	MODERATE	CmaCh01G000590	indeterminate(ID)-domain 11
Cma_Chr01	274052	C	T	missense_variant	MODERATE	CmaCh01G000620	Pentatricopeptide repeat (PPR-like) superfamily protein
Cma_Chr01	274308	C	T	synonymous_variant	LOW	CmaCh01G000620	Pentatricopeptide repeat (PPR-like) superfamily protein
Cma_Chr01	274500	A	G	synonymous_variant	LOW	CmaCh01G000620	Pentatricopeptide repeat (PPR-like) superfamily protein
Cma_Chr01	274793	G	A	missense_variant	MODERATE	CmaCh01G000620	Pentatricopeptide repeat (PPR-like) superfamily protein
Cma_Chr01	275201	A	T	missense_variant	MODERATE	CmaCh01G000620	Pentatricopeptide repeat (PPR-like) superfamily protein
Cma_Chr01	285577	C	T	upstream_gene_variant	MODIFIER	CmaCh01G000650	beta galactosidase 1
Cma_Chr01	289996	A	G	missense_variant	MODERATE	CmaCh01G000660	DEA(D/H)-box RNA helicase family protein
Cma_Chr01	290251	T	A	intron_variant	MODIFIER	CmaCh01G000660	DEA(D/H)-box RNA helicase family protein
Cma_Chr01	290535	C	T	intron_variant	MODIFIER	CmaCh01G000660	DEA(D/H)-box RNA helicase family protein
Cma_Chr01	292384	T	C	upstream_gene_variant	MODIFIER	CmaCh01G000670	DEA(D/H)-box RNA helicase family protein
Cma_Chr01	296258	C	A	upstream_gene_variant	MODIFIER	CmaCh01G000690	PRA1 (Prenylated rab acceptor) family protein
Cma_Chr01	297110	G	T	splice_donor_variant&intron_variant	HIGH	CmaCh01G000690	PRA1 (Prenylated rab acceptor) family protein
Cma_Chr01	300631	C	T	3_prime_UTR_variant	MODIFIER	CmaCh01G000700	Protein kinase protein with adenine nucleotide alpha hydrolases-like domain
Cma_Chr01	308515	A	G	upstream_gene_variant	MODIFIER	CmaCh01G000710	NA
Cma_Chr01	308518	T	G	upstream_gene_variant	MODIFIER	CmaCh01G000710	NA
Cma_Chr01	309092	G	C	upstream_gene_variant	MODIFIER	CmaCh01G000720	Protein phosphatase 2A, regulatory subunit PR55
Cma_Chr01	318366	G	A	downstream_gene_variant	MODIFIER	CmaCh01G000720	Protein phosphatase 2A, regulatory subunit PR55
Cma_Chr01	326708	T	C	missense_variant	MODERATE	CmaCh01G000740	glutamate receptor 2.7
Cma_Chr01	326811	G	C	synonymous_variant	LOW	CmaCh01G000740	glutamate receptor 2.7
Cma_Chr01	326919	T	G	synonymous_variant	LOW	CmaCh01G000740	glutamate receptor 2.7
Cma_Chr01	327116	T	C	missense_variant	MODERATE	CmaCh01G000740	glutamate receptor 2.7
Cma_Chr01	327247	G	A	missense_variant	MODERATE	CmaCh01G000740	glutamate receptor 2.7
Cma_Chr01	327286	T	G	5_prime_UTR_variant	MODIFIER	CmaCh01G000740	glutamate receptor 2.7
Cma_Chr01	328037	A	T	upstream_gene_variant	MODIFIER	CmaCh01G000740	glutamate receptor 2.7
Cma_Chr01	328095	T	C	upstream_gene_variant	MODIFIER	CmaCh01G000740	glutamate receptor 2.7
Cma_Chr01	329721	A	C	intron_variant	MODIFIER	CmaCh01G000750	dentin sialophosphoprotein-related
Cma_Chr01	330002	A	G	intron_variant	MODIFIER	CmaCh01G000750	dentin sialophosphoprotein-related
Cma_Chr01	331802	G	A	intron_variant	MODIFIER	CmaCh01G000750	dentin sialophosphoprotein-related
Cma_Chr01	332469	A	C	intron_variant	MODIFIER	CmaCh01G000750	dentin sialophosphoprotein-related
Cma_Chr01	334236	A	G	intron_variant	MODIFIER	CmaCh01G000750	dentin sialophosphoprotein-related
Cma_Chr01	334379	A	G	intron_variant	MODIFIER	CmaCh01G000750	dentin sialophosphoprotein-related
Cma_Chr01	334538	A	G	intron_variant	MODIFIER	CmaCh01G000750	dentin sialophosphoprotein-related
Cma_Chr01	335006	G	T	missense_variant	MODERATE	CmaCh01G000750	dentin sialophosphoprotein-related
Cma_Chr01	335008	A	C	synonymous_variant	LOW	CmaCh01G000750	dentin sialophosphoprotein-related
Cma_Chr01	335147	G	C	missense_variant	MODERATE	CmaCh01G000750	dentin sialophosphoprotein-related
Cma_Chr01	339380	C	T	downstream_gene_variant	MODIFIER	CmaCh01G000750	dentin sialophosphoprotein-related
Cma_Chr01	353736	C	G	intron_variant	MODIFIER	CmaCh01G000770	Amino acid dehydrogenase family protein
Cma_Chr01	365064	C	G	missense_variant	MODERATE	CmaCh01G000800	Core-2/I-branching beta-1,6-N-acetylglucosaminyltransferase family protein
Cma_Chr01	365357	A	C	missense_variant	MODERATE	CmaCh01G000800	Core-2/I-branching beta-1,6-N-acetylglucosaminyltransferase family protein
Cma_Chr01	365521	G	A	downstream_gene_variant	MODIFIER	CmaCh01G000790	peptidase M20/M25/M40 family protein
Cma_Chr01	365758	A	C	downstream_gene_variant	MODIFIER	CmaCh01G000790	peptidase M20/M25/M40 family protein
Cma_Chr01	365777	C	T	downstream_gene_variant	MODIFIER	CmaCh01G000790	peptidase M20/M25/M40 family protein
Cma_Chr01	365854	G	A	downstream_gene_variant	MODIFIER	CmaCh01G000790	peptidase M20/M25/M40 family protein
Cma_Chr01	366520	A	G	synonymous_variant	LOW	CmaCh01G000800	Core-2/I-branching beta-1,6-N-acetylglucosaminyltransferase family protein
Cma_Chr01	366933	A	T	5_prime_UTR_premature_start_codon_gain_variant	LOW	CmaCh01G000800	Core-2/I-branching beta-1,6-N-acetylglucosaminyltransferase family protein
Cma_Chr01	366934	T	A	5_prime_UTR_variant	MODIFIER	CmaCh01G000800	Core-2/I-branching beta-1,6-N-acetylglucosaminyltransferase family protein
Cma_Chr01	369527	C	G	intergenic_region	MODIFIER	CmaCh01G000800-CmaCh01G000810	Core-2/I-branching beta-1,6-N-acetylglucosaminyltransferase family protein ::basic helix-loop-helix (bHLH) DNA-binding superfamily protein
Cma_Chr01	369548	A	T	intergenic_region	MODIFIER	CmaCh01G000800-CmaCh01G000810	Core-2/I-branching beta-1,6-N-acetylglucosaminyltransferase family protein ::basic helix-loop-helix (bHLH) DNA-binding superfamily protein
Cma_Chr01	369617	T	A	intergenic_region	MODIFIER	CmaCh01G000800-CmaCh01G000810	Core-2/I-branching beta-1,6-N-acetylglucosaminyltransferase family protein ::basic helix-loop-helix (bHLH) DNA-binding superfamily protein
Cma_Chr01	370134	G	A	upstream_gene_variant	MODIFIER	CmaCh01G000810	basic helix-loop-helix (bHLH) DNA-binding superfamily protein
Cma_Chr01	370441	T	G	upstream_gene_variant	MODIFIER	CmaCh01G000810	basic helix-loop-helix (bHLH) DNA-binding superfamily protein
Cma_Chr01	370488	A	G	upstream_gene_variant	MODIFIER	CmaCh01G000810	basic helix-loop-helix (bHLH) DNA-binding superfamily protein
Cma_Chr01	370549	T	A	upstream_gene_variant	MODIFIER	CmaCh01G000810	basic helix-loop-helix (bHLH) DNA-binding superfamily protein
Cma_Chr01	370568	T	G	upstream_gene_variant	MODIFIER	CmaCh01G000810	basic helix-loop-helix (bHLH) DNA-binding superfamily protein
Cma_Chr01	371035	T	C	upstream_gene_variant	MODIFIER	CmaCh01G000810	basic helix-loop-helix (bHLH) DNA-binding superfamily protein
Cma_Chr01	371453	G	C	upstream_gene_variant	MODIFIER	CmaCh01G000810	basic helix-loop-helix (bHLH) DNA-binding superfamily protein
Cma_Chr01	371496	A	G	upstream_gene_variant	MODIFIER	CmaCh01G000810	basic helix-loop-helix (bHLH) DNA-binding superfamily protein
Cma_Chr01	371546	A	T	upstream_gene_variant	MODIFIER	CmaCh01G000810	basic helix-loop-helix (bHLH) DNA-binding superfamily protein
Cma_Chr01	371583	A	G	upstream_gene_variant	MODIFIER	CmaCh01G000810	basic helix-loop-helix (bHLH) DNA-binding superfamily protein
Cma_Chr01	371844	T	C	upstream_gene_variant	MODIFIER	CmaCh01G000810	basic helix-loop-helix (bHLH) DNA-binding superfamily protein
Cma_Chr01	371992	A	T	upstream_gene_variant	MODIFIER	CmaCh01G000810	basic helix-loop-helix (bHLH) DNA-binding superfamily protein
Cma_Chr01	372033	A	C	upstream_gene_variant	MODIFIER	CmaCh01G000810	basic helix-loop-helix (bHLH) DNA-binding superfamily protein
Cma_Chr01	372040	A	G	upstream_gene_variant	MODIFIER	CmaCh01G000810	basic helix-loop-helix (bHLH) DNA-binding superfamily protein
Cma_Chr01	372256	C	A	missense_variant	MODERATE	CmaCh01G000810	basic helix-loop-helix (bHLH) DNA-binding superfamily protein
Cma_Chr01	372262	G	A	missense_variant	MODERATE	CmaCh01G000810	basic helix-loop-helix (bHLH) DNA-binding superfamily protein
Cma_Chr01	373578	T	C	3_prime_UTR_variant	MODIFIER	CmaCh01G000820	Leucine-rich repeat protein kinase family protein
Cma_Chr01	374051	A	G	downstream_gene_variant	MODIFIER	CmaCh01G000810	basic helix-loop-helix (bHLH) DNA-binding superfamily protein
Cma_Chr01	374054	G	C	downstream_gene_variant	MODIFIER	CmaCh01G000810	basic helix-loop-helix (bHLH) DNA-binding superfamily protein
Cma_Chr01	374984	T	C	downstream_gene_variant	MODIFIER	CmaCh01G000810	basic helix-loop-helix (bHLH) DNA-binding superfamily protein
Cma_Chr01	374996	G	A	downstream_gene_variant	MODIFIER	CmaCh01G000810	basic helix-loop-helix (bHLH) DNA-binding superfamily protein
Cma_Chr01	375992	G	A	intron_variant	MODIFIER	CmaCh01G000820	Leucine-rich repeat protein kinase family protein
Cma_Chr01	376054	A	G	intron_variant	MODIFIER	CmaCh01G000820	Leucine-rich repeat protein kinase family protein
Cma_Chr01	376107	G	A	intron_variant	MODIFIER	CmaCh01G000820	Leucine-rich repeat protein kinase family protein
Cma_Chr01	376129	G	A	intron_variant	MODIFIER	CmaCh01G000820	Leucine-rich repeat protein kinase family protein
Cma_Chr01	376146	A	G	intron_variant	MODIFIER	CmaCh01G000820	Leucine-rich repeat protein kinase family protein
Cma_Chr01	376388	A	G	downstream_gene_variant	MODIFIER	CmaCh01G000830	GDSL-like Lipase/Acylhydrolase superfamily protein
Cma_Chr01	376534	T	C	missense_variant	MODERATE	CmaCh01G000820	Leucine-rich repeat protein kinase family protein
Cma_Chr01	376644	T	C	downstream_gene_variant	MODIFIER	CmaCh01G000830	GDSL-like Lipase/Acylhydrolase superfamily protein
Cma_Chr01	377181	A	T	downstream_gene_variant	MODIFIER	CmaCh01G000830	GDSL-like Lipase/Acylhydrolase superfamily protein
Cma_Chr01	377209	C	A	downstream_gene_variant	MODIFIER	CmaCh01G000830	GDSL-like Lipase/Acylhydrolase superfamily protein
Cma_Chr01	377337	T	A	missense_variant	MODERATE	CmaCh01G000820	Leucine-rich repeat protein kinase family protein
Cma_Chr01	377554	C	T	missense_variant	MODERATE	CmaCh01G000820	Leucine-rich repeat protein kinase family protein
Cma_Chr01	378929	T	C	upstream_gene_variant	MODIFIER	CmaCh01G000820	Leucine-rich repeat protein kinase family protein
Cma_Chr01	379050	G	A	synonymous_variant	LOW	CmaCh01G000830	GDSL-like Lipase/Acylhydrolase superfamily protein
Cma_Chr01	379879	C	G	missense_variant	MODERATE	CmaCh01G000830	GDSL-like Lipase/Acylhydrolase superfamily protein
Cma_Chr01	380728	T	C	upstream_gene_variant	MODIFIER	CmaCh01G000830	GDSL-like Lipase/Acylhydrolase superfamily protein
Cma_Chr01	381412	C	T	upstream_gene_variant	MODIFIER	CmaCh01G000830	GDSL-like Lipase/Acylhydrolase superfamily protein
Cma_Chr01	381449	T	C	upstream_gene_variant	MODIFIER	CmaCh01G000830	GDSL-like Lipase/Acylhydrolase superfamily protein
Cma_Chr01	381478	G	A	upstream_gene_variant	MODIFIER	CmaCh01G000830	GDSL-like Lipase/Acylhydrolase superfamily protein
Cma_Chr01	381611	G	A	upstream_gene_variant	MODIFIER	CmaCh01G000830	GDSL-like Lipase/Acylhydrolase superfamily protein
Cma_Chr01	381886	G	A	upstream_gene_variant	MODIFIER	CmaCh01G000830	GDSL-like Lipase/Acylhydrolase superfamily protein
Cma_Chr01	383741	A	T	intron_variant	MODIFIER	CmaCh01G000840	RNA polymerase transcriptional regulation mediator-related
Cma_Chr01	383973	T	C	intron_variant	MODIFIER	CmaCh01G000840	RNA polymerase transcriptional regulation mediator-related
Cma_Chr01	384901	C	T	upstream_gene_variant	MODIFIER	CmaCh01G000850	Leucine-rich repeat transmembrane protein kinase protein
Cma_Chr01	387104	C	A	upstream_gene_variant	MODIFIER	CmaCh01G000840	RNA polymerase transcriptional regulation mediator-related
Cma_Chr01	387145	G	A	upstream_gene_variant	MODIFIER	CmaCh01G000840	RNA polymerase transcriptional regulation mediator-related
Cma_Chr01	387652	T	A	intron_variant	MODIFIER	CmaCh01G000850	Leucine-rich repeat transmembrane protein kinase protein
Cma_Chr01	387895	A	G	intron_variant	MODIFIER	CmaCh01G000850	Leucine-rich repeat transmembrane protein kinase protein
Cma_Chr01	388105	G	A	intron_variant	MODIFIER	CmaCh01G000850	Leucine-rich repeat transmembrane protein kinase protein
Cma_Chr01	389513	A	C	missense_variant	MODERATE	CmaCh01G000850	Leucine-rich repeat transmembrane protein kinase protein
Cma_Chr01	390583	G	A	synonymous_variant	LOW	CmaCh01G000850	Leucine-rich repeat transmembrane protein kinase protein
Cma_Chr01	390990	T	A	synonymous_variant	LOW	CmaCh01G000850	Leucine-rich repeat transmembrane protein kinase protein
Cma_Chr01	391865	T	C	intron_variant	MODIFIER	CmaCh01G000850	Leucine-rich repeat transmembrane protein kinase protein
Cma_Chr01	391866	A	G	intron_variant	MODIFIER	CmaCh01G000850	Leucine-rich repeat transmembrane protein kinase protein
Cma_Chr01	392217	C	T	intron_variant	MODIFIER	CmaCh01G000850	Leucine-rich repeat transmembrane protein kinase protein
Cma_Chr01	392735	G	A	missense_variant	MODERATE	CmaCh01G000850	Leucine-rich repeat transmembrane protein kinase protein
Cma_Chr01	393669	G	A	missense_variant&splice_region_variant	MODERATE	CmaCh01G000850	Leucine-rich repeat transmembrane protein kinase protein
Cma_Chr01	393732	G	A	missense_variant	MODERATE	CmaCh01G000850	Leucine-rich repeat transmembrane protein kinase protein
Cma_Chr01	393979	A	C	missense_variant	MODERATE	CmaCh01G000850	Leucine-rich repeat transmembrane protein kinase protein
Cma_Chr01	394050	T	C	missense_variant	MODERATE	CmaCh01G000850	Leucine-rich repeat transmembrane protein kinase protein
Cma_Chr01	403733	G	T	intron_variant	MODIFIER	CmaCh01G000860	Leucine-rich repeat protein kinase family protein
Cma_Chr01	404113	G	A	synonymous_variant	LOW	CmaCh01G000860	Leucine-rich repeat protein kinase family protein
Cma_Chr01	409802	T	C	upstream_gene_variant	MODIFIER	CmaCh01G000870	phosphofructokinase 3
Cma_Chr01	436135	C	T	intron_variant	MODIFIER	CmaCh01G000950	protein kinase family protein / peptidoglycan-binding LysM domain-containing protein
Cma_Chr01	447837	G	A	intron_variant	MODIFIER	CmaCh01G000960	NADP-malic enzyme 4
Cma_Chr01	449405	T	G	upstream_gene_variant	MODIFIER	CmaCh01G000960	NADP-malic enzyme 4
Cma_Chr01	450434	C	G	missense_variant	MODERATE	CmaCh01G000970	NA
Cma_Chr01	459990	G	T	upstream_gene_variant	MODIFIER	CmaCh01G001000	GATA transcription factor 9
Cma_Chr01	460277	T	C	upstream_gene_variant	MODIFIER	CmaCh01G001000	GATA transcription factor 9
Cma_Chr01	460357	G	A	upstream_gene_variant	MODIFIER	CmaCh01G001010	unknown protein; BEST Arabidopsis thaliana protein match is: unknown protein (TAIR:AT3G16330.1); Has 114 Blast hits to 114 proteins in 15 species: Archae - 0; Bacteria - 0; Metazoa - 0; Fungi - 0; Plants - 114; Viruses - 0; Other Eukaryotes - 0 (source: NCBI BLink).
Cma_Chr01	460692	G	A	upstream_gene_variant	MODIFIER	CmaCh01G001010	unknown protein; BEST Arabidopsis thaliana protein match is: unknown protein (TAIR:AT3G16330.1); Has 114 Blast hits to 114 proteins in 15 species: Archae - 0; Bacteria - 0; Metazoa - 0; Fungi - 0; Plants - 114; Viruses - 0; Other Eukaryotes - 0 (source: NCBI BLink).
Cma_Chr01	462050	G	C	missense_variant	MODERATE	CmaCh01G001010	unknown protein; BEST Arabidopsis thaliana protein match is: unknown protein (TAIR:AT3G16330.1); Has 114 Blast hits to 114 proteins in 15 species: Archae - 0; Bacteria - 0; Metazoa - 0; Fungi - 0; Plants - 114; Viruses - 0; Other Eukaryotes - 0 (source: NCBI BLink).
Cma_Chr01	462257	G	A	downstream_gene_variant	MODIFIER	CmaCh01G001010	unknown protein; BEST Arabidopsis thaliana protein match is: unknown protein (TAIR:AT3G16330.1); Has 114 Blast hits to 114 proteins in 15 species: Archae - 0; Bacteria - 0; Metazoa - 0; Fungi - 0; Plants - 114; Viruses - 0; Other Eukaryotes - 0 (source: NCBI BLink).
Cma_Chr01	462889	T	A	downstream_gene_variant	MODIFIER	CmaCh01G001010	unknown protein; BEST Arabidopsis thaliana protein match is: unknown protein (TAIR:AT3G16330.1); Has 114 Blast hits to 114 proteins in 15 species: Archae - 0; Bacteria - 0; Metazoa - 0; Fungi - 0; Plants - 114; Viruses - 0; Other Eukaryotes - 0 (source: NCBI BLink).
Cma_Chr01	463009	C	A	downstream_gene_variant	MODIFIER	CmaCh01G001010	unknown protein; BEST Arabidopsis thaliana protein match is: unknown protein (TAIR:AT3G16330.1); Has 114 Blast hits to 114 proteins in 15 species: Archae - 0; Bacteria - 0; Metazoa - 0; Fungi - 0; Plants - 114; Viruses - 0; Other Eukaryotes - 0 (source: NCBI BLink).
Cma_Chr01	463040	G	A	downstream_gene_variant	MODIFIER	CmaCh01G001010	unknown protein; BEST Arabidopsis thaliana protein match is: unknown protein (TAIR:AT3G16330.1); Has 114 Blast hits to 114 proteins in 15 species: Archae - 0; Bacteria - 0; Metazoa - 0; Fungi - 0; Plants - 114; Viruses - 0; Other Eukaryotes - 0 (source: NCBI BLink).
Cma_Chr01	463324	A	T	downstream_gene_variant	MODIFIER	CmaCh01G001010	unknown protein; BEST Arabidopsis thaliana protein match is: unknown protein (TAIR:AT3G16330.1); Has 114 Blast hits to 114 proteins in 15 species: Archae - 0; Bacteria - 0; Metazoa - 0; Fungi - 0; Plants - 114; Viruses - 0; Other Eukaryotes - 0 (source: NCBI BLink).
Cma_Chr01	463574	G	C	3_prime_UTR_variant	MODIFIER	CmaCh01G001020	ENTH/VHS family protein
Cma_Chr01	463891	C	T	3_prime_UTR_variant	MODIFIER	CmaCh01G001020	ENTH/VHS family protein
Cma_Chr01	464228	C	T	missense_variant	MODERATE	CmaCh01G001020	ENTH/VHS family protein
Cma_Chr01	465066	A	G	intron_variant	MODIFIER	CmaCh01G001020	ENTH/VHS family protein
Cma_Chr01	465347	C	T	intron_variant	MODIFIER	CmaCh01G001020	ENTH/VHS family protein
Cma_Chr01	466157	G	A	synonymous_variant	LOW	CmaCh01G001020	ENTH/VHS family protein
Cma_Chr01	468008	C	G	upstream_gene_variant	MODIFIER	CmaCh01G001020	ENTH/VHS family protein
Cma_Chr01	468081	A	T	upstream_gene_variant	MODIFIER	CmaCh01G001020	ENTH/VHS family protein
Cma_Chr01	469654	T	A	intron_variant	MODIFIER	CmaCh01G001030	unknown protein; Has 97 Blast hits to 97 proteins in 15 species: Archae - 0; Bacteria - 8; Metazoa - 0; Fungi - 0; Plants - 36; Viruses - 0; Other Eukaryotes - 53 (source: NCBI BLink).
Cma_Chr01	470597	A	G	intron_variant	MODIFIER	CmaCh01G001030	unknown protein; Has 97 Blast hits to 97 proteins in 15 species: Archae - 0; Bacteria - 8; Metazoa - 0; Fungi - 0; Plants - 36; Viruses - 0; Other Eukaryotes - 53 (source: NCBI BLink).
Cma_Chr01	471002	A	G	intron_variant	MODIFIER	CmaCh01G001030	unknown protein; Has 97 Blast hits to 97 proteins in 15 species: Archae - 0; Bacteria - 8; Metazoa - 0; Fungi - 0; Plants - 36; Viruses - 0; Other Eukaryotes - 53 (source: NCBI BLink).
Cma_Chr01	471025	C	T	intron_variant	MODIFIER	CmaCh01G001030	unknown protein; Has 97 Blast hits to 97 proteins in 15 species: Archae - 0; Bacteria - 8; Metazoa - 0; Fungi - 0; Plants - 36; Viruses - 0; Other Eukaryotes - 53 (source: NCBI BLink).
Cma_Chr01	471360	T	G	intron_variant	MODIFIER	CmaCh01G001030	unknown protein; Has 97 Blast hits to 97 proteins in 15 species: Archae - 0; Bacteria - 8; Metazoa - 0; Fungi - 0; Plants - 36; Viruses - 0; Other Eukaryotes - 53 (source: NCBI BLink).
Cma_Chr01	471740	G	A	splice_acceptor_variant&intron_variant	HIGH	CmaCh01G001030	unknown protein; Has 97 Blast hits to 97 proteins in 15 species: Archae - 0; Bacteria - 8; Metazoa - 0; Fungi - 0; Plants - 36; Viruses - 0; Other Eukaryotes - 53 (source: NCBI BLink).
Cma_Chr01	471878	T	C	intron_variant	MODIFIER	CmaCh01G001030	unknown protein; Has 97 Blast hits to 97 proteins in 15 species: Archae - 0; Bacteria - 8; Metazoa - 0; Fungi - 0; Plants - 36; Viruses - 0; Other Eukaryotes - 53 (source: NCBI BLink).
Cma_Chr01	472192	T	A	intron_variant	MODIFIER	CmaCh01G001030	unknown protein; Has 97 Blast hits to 97 proteins in 15 species: Archae - 0; Bacteria - 8; Metazoa - 0; Fungi - 0; Plants - 36; Viruses - 0; Other Eukaryotes - 53 (source: NCBI BLink).
Cma_Chr01	473350	T	A	intron_variant	MODIFIER	CmaCh01G001030	unknown protein; Has 97 Blast hits to 97 proteins in 15 species: Archae - 0; Bacteria - 8; Metazoa - 0; Fungi - 0; Plants - 36; Viruses - 0; Other Eukaryotes - 53 (source: NCBI BLink).
Cma_Chr01	477602	A	T	intron_variant	MODIFIER	CmaCh01G001030	unknown protein; Has 97 Blast hits to 97 proteins in 15 species: Archae - 0; Bacteria - 8; Metazoa - 0; Fungi - 0; Plants - 36; Viruses - 0; Other Eukaryotes - 53 (source: NCBI BLink).
Cma_Chr01	478123	A	T	upstream_gene_variant	MODIFIER	CmaCh01G001040	basic helix-loop-helix (bHLH) DNA-binding superfamily protein
Cma_Chr01	478941	A	T	upstream_gene_variant	MODIFIER	CmaCh01G001040	basic helix-loop-helix (bHLH) DNA-binding superfamily protein
Cma_Chr01	487906	G	A	splice_region_variant&intron_variant	LOW	CmaCh01G001050	NA
Cma_Chr01	488842	T	G	upstream_gene_variant	MODIFIER	CmaCh01G001060	HD-ZIP IV family of homeobox-leucine zipper protein with lipid-binding START domain
Cma_Chr01	489211	A	G	missense_variant	MODERATE	CmaCh01G001050	NA
Cma_Chr01	491358	T	G	upstream_gene_variant	MODIFIER	CmaCh01G001050	NA
Cma_Chr01	492144	A	T	synonymous_variant	LOW	CmaCh01G001060	HD-ZIP IV family of homeobox-leucine zipper protein with lipid-binding START domain
Cma_Chr01	492153	G	A	synonymous_variant	LOW	CmaCh01G001060	HD-ZIP IV family of homeobox-leucine zipper protein with lipid-binding START domain
Cma_Chr01	492348	C	T	synonymous_variant	LOW	CmaCh01G001060	HD-ZIP IV family of homeobox-leucine zipper protein with lipid-binding START domain
Cma_Chr01	493911	T	C	upstream_gene_variant	MODIFIER	CmaCh01G001070	photosystem I subunit H2
Cma_Chr01	494291	C	A	upstream_gene_variant	MODIFIER	CmaCh01G001070	photosystem I subunit H2
Cma_Chr01	495701	C	T	5_prime_UTR_variant	MODIFIER	CmaCh01G001070	photosystem I subunit H2
Cma_Chr01	496165	A	G	splice_region_variant&intron_variant	LOW	CmaCh01G001070	photosystem I subunit H2
Cma_Chr01	496182	T	C	downstream_gene_variant	MODIFIER	CmaCh01G001060	HD-ZIP IV family of homeobox-leucine zipper protein with lipid-binding START domain
Cma_Chr01	496637	A	G	3_prime_UTR_variant	MODIFIER	CmaCh01G001070	photosystem I subunit H2
Cma_Chr01	497118	C	T	synonymous_variant	LOW	CmaCh01G001080	RHO guanyl-nucleotide exchange factor 12
Cma_Chr01	498457	G	A	synonymous_variant	LOW	CmaCh01G001080	RHO guanyl-nucleotide exchange factor 12
Cma_Chr01	498561	T	C	downstream_gene_variant	MODIFIER	CmaCh01G001070	photosystem I subunit H2
Cma_Chr01	498598	G	A	splice_region_variant&intron_variant	LOW	CmaCh01G001080	RHO guanyl-nucleotide exchange factor 12
Cma_Chr01	498684	C	T	synonymous_variant	LOW	CmaCh01G001080	RHO guanyl-nucleotide exchange factor 12
Cma_Chr01	501156	T	A	upstream_gene_variant	MODIFIER	CmaCh01G001080	RHO guanyl-nucleotide exchange factor 12
Cma_Chr01	501861	T	A	upstream_gene_variant	MODIFIER	CmaCh01G001090	unknown protein; FUNCTIONS IN: molecular_function unknown; INVOLVED IN: biological_process unknown; LOCATED IN: cellular_component unknown; EXPRESSED IN: 24 plant structures; EXPRESSED DURING: 15 growth stages; Has 26 Blast hits to 26 proteins in 12 species: Archae - 0; Bacteria - 0; Metazoa - 0; Fungi - 0; Plants - 26; Viruses - 0; Other Eukaryotes - 0 (source: NCBI BLink).
Cma_Chr01	501980	A	G	upstream_gene_variant	MODIFIER	CmaCh01G001090	unknown protein; FUNCTIONS IN: molecular_function unknown; INVOLVED IN: biological_process unknown; LOCATED IN: cellular_component unknown; EXPRESSED IN: 24 plant structures; EXPRESSED DURING: 15 growth stages; Has 26 Blast hits to 26 proteins in 12 species: Archae - 0; Bacteria - 0; Metazoa - 0; Fungi - 0; Plants - 26; Viruses - 0; Other Eukaryotes - 0 (source: NCBI BLink).
Cma_Chr01	501987	A	G	upstream_gene_variant	MODIFIER	CmaCh01G001090	unknown protein; FUNCTIONS IN: molecular_function unknown; INVOLVED IN: biological_process unknown; LOCATED IN: cellular_component unknown; EXPRESSED IN: 24 plant structures; EXPRESSED DURING: 15 growth stages; Has 26 Blast hits to 26 proteins in 12 species: Archae - 0; Bacteria - 0; Metazoa - 0; Fungi - 0; Plants - 26; Viruses - 0; Other Eukaryotes - 0 (source: NCBI BLink).
Cma_Chr01	504127	A	G	upstream_gene_variant	MODIFIER	CmaCh01G001100	Zinc-binding ribosomal protein family protein
Cma_Chr01	506316	C	T	upstream_gene_variant	MODIFIER	CmaCh01G001110	Mitochondrial substrate carrier family protein
Cma_Chr01	506317	A	C	upstream_gene_variant	MODIFIER	CmaCh01G001110	Mitochondrial substrate carrier family protein
Cma_Chr01	506345	G	T	upstream_gene_variant	MODIFIER	CmaCh01G001110	Mitochondrial substrate carrier family protein
Cma_Chr01	506664	A	G	upstream_gene_variant	MODIFIER	CmaCh01G001110	Mitochondrial substrate carrier family protein
Cma_Chr01	507390	A	G	missense_variant	MODERATE	CmaCh01G001120	unknown protein; BEST Arabidopsis thaliana protein match is: unknown protein (TAIR:AT4G32680.1); Has 30201 Blast hits to 17322 proteins in 780 species: Archae - 12; Bacteria - 1396; Metazoa - 17338; Fungi - 3422; Plants - 5037; Viruses - 0; Other Eukaryotes - 2996 (source: NCBI BLink).
Cma_Chr01	509860	G	A	downstream_gene_variant	MODIFIER	CmaCh01G001120	unknown protein; BEST Arabidopsis thaliana protein match is: unknown protein (TAIR:AT4G32680.1); Has 30201 Blast hits to 17322 proteins in 780 species: Archae - 12; Bacteria - 1396; Metazoa - 17338; Fungi - 3422; Plants - 5037; Viruses - 0; Other Eukaryotes - 2996 (source: NCBI BLink).
Cma_Chr01	511172	A	G	missense_variant	MODERATE	CmaCh01G001130	Protein of unknown function (DUF630 and DUF632)
Cma_Chr01	522749	A	G	missense_variant	MODERATE	CmaCh01G001160	Protein of unknown function (DUF581)
Cma_Chr01	541041	A	G	intron_variant	MODIFIER	CmaCh01G001200	indole-3-acetic acid inducible 5
Cma_Chr01	543331	C	T	downstream_gene_variant	MODIFIER	CmaCh01G001200	indole-3-acetic acid inducible 5
Cma_Chr01	543630	T	A	downstream_gene_variant	MODIFIER	CmaCh01G001200	indole-3-acetic acid inducible 5
Cma_Chr01	545105	A	G	intron_variant	MODIFIER	CmaCh01G001210	2-oxoglutarate (2OG) and Fe(II)-dependent oxygenase superfamily protein
Cma_Chr01	547456	A	C	upstream_gene_variant	MODIFIER	CmaCh01G001210	2-oxoglutarate (2OG) and Fe(II)-dependent oxygenase superfamily protein
Cma_Chr01	547629	C	A	upstream_gene_variant	MODIFIER	CmaCh01G001210	2-oxoglutarate (2OG) and Fe(II)-dependent oxygenase superfamily protein
Cma_Chr01	548101	T	C	upstream_gene_variant	MODIFIER	CmaCh01G001210	2-oxoglutarate (2OG) and Fe(II)-dependent oxygenase superfamily protein
Cma_Chr01	548249	A	G	upstream_gene_variant	MODIFIER	CmaCh01G001210	2-oxoglutarate (2OG) and Fe(II)-dependent oxygenase superfamily protein
Cma_Chr01	548316	A	G	upstream_gene_variant	MODIFIER	CmaCh01G001210	2-oxoglutarate (2OG) and Fe(II)-dependent oxygenase superfamily protein
Cma_Chr01	548450	C	T	downstream_gene_variant	MODIFIER	CmaCh01G001220	pleiotropic drug resistance 12
Cma_Chr01	550741	A	G	synonymous_variant	LOW	CmaCh01G001220	pleiotropic drug resistance 12
Cma_Chr01	551067	G	A	intron_variant	MODIFIER	CmaCh01G001220	pleiotropic drug resistance 12
Cma_Chr01	551599	G	A	intron_variant	MODIFIER	CmaCh01G001220	pleiotropic drug resistance 12
Cma_Chr01	552338	C	T	synonymous_variant	LOW	CmaCh01G001220	pleiotropic drug resistance 12
Cma_Chr01	553770	A	G	intron_variant	MODIFIER	CmaCh01G001220	pleiotropic drug resistance 12
Cma_Chr01	562420	T	C	intron_variant	MODIFIER	CmaCh01G001240	nucleotide transporter 1
Cma_Chr01	562447	C	T	intron_variant	MODIFIER	CmaCh01G001240	nucleotide transporter 1
Cma_Chr01	563682	T	G	5_prime_UTR_variant	MODIFIER	CmaCh01G001240	nucleotide transporter 1
Cma_Chr01	564184	T	G	upstream_gene_variant	MODIFIER	CmaCh01G001240	nucleotide transporter 1
Cma_Chr01	576125	C	T	intron_variant	MODIFIER	CmaCh01G001260	Rubredoxin-like superfamily protein
Cma_Chr01	579883	T	A	upstream_gene_variant	MODIFIER	CmaCh01G001270	NA
Cma_Chr01	581198	T	A	downstream_gene_variant	MODIFIER	CmaCh01G001260	Rubredoxin-like superfamily protein
Cma_Chr01	581610	T	A	3_prime_UTR_variant	MODIFIER	CmaCh01G001280	NA
Cma_Chr01	581769	A	C	3_prime_UTR_variant	MODIFIER	CmaCh01G001280	NA
Cma_Chr01	582009	T	C	missense_variant	MODERATE	CmaCh01G001270	NA
Cma_Chr01	582031	C	T	synonymous_variant	LOW	CmaCh01G001270	NA
Cma_Chr01	582516	A	C	downstream_gene_variant	MODIFIER	CmaCh01G001270	NA
Cma_Chr01	584149	A	G	upstream_gene_variant	MODIFIER	CmaCh01G001290	alpha/beta-Hydrolases superfamily protein
Cma_Chr01	584560	A	G	upstream_gene_variant	MODIFIER	CmaCh01G001290	alpha/beta-Hydrolases superfamily protein
Cma_Chr01	584943	A	G	upstream_gene_variant	MODIFIER	CmaCh01G001280	NA
Cma_Chr01	585426	G	A	upstream_gene_variant	MODIFIER	CmaCh01G001280	NA
Cma_Chr01	585916	G	T	upstream_gene_variant	MODIFIER	CmaCh01G001280	NA
Cma_Chr01	586235	T	C	synonymous_variant	LOW	CmaCh01G001290	alpha/beta-Hydrolases superfamily protein
Cma_Chr01	586277	T	C	synonymous_variant	LOW	CmaCh01G001290	alpha/beta-Hydrolases superfamily protein
Cma_Chr01	586363	T	C	upstream_gene_variant	MODIFIER	CmaCh01G001280	NA
Cma_Chr01	586413	C	A	upstream_gene_variant	MODIFIER	CmaCh01G001280	NA
Cma_Chr01	592386	A	G	synonymous_variant	LOW	CmaCh01G001300	periodic tryptophan protein 2
Cma_Chr01	596550	T	C	upstream_gene_variant	MODIFIER	CmaCh01G001310	glutaredoxin 4
Cma_Chr01	596722	C	G	upstream_gene_variant	MODIFIER	CmaCh01G001310	glutaredoxin 4
Cma_Chr01	597148	A	T	upstream_gene_variant	MODIFIER	CmaCh01G001310	glutaredoxin 4
Cma_Chr01	599942	T	C	intron_variant	MODIFIER	CmaCh01G001320	Mov34/MPN/PAD-1 family protein
Cma_Chr01	604478	G	A	splice_region_variant&intron_variant	LOW	CmaCh01G001330	Ran BP2/NZF zinc finger-like superfamily protein
Cma_Chr01	614818	C	G	downstream_gene_variant	MODIFIER	CmaCh01G001360	Tetratricopeptide repeat (TPR)-like superfamily protein
Cma_Chr01	616454	C	T	synonymous_variant	LOW	CmaCh01G001360	Tetratricopeptide repeat (TPR)-like superfamily protein
Cma_Chr01	617620	A	T	3_prime_UTR_variant	MODIFIER	CmaCh01G001370	Peptidase S24/S26A/S26B/S26C family protein
Cma_Chr01	617642	C	T	3_prime_UTR_variant	MODIFIER	CmaCh01G001370	Peptidase S24/S26A/S26B/S26C family protein
Cma_Chr01	617937	G	A	3_prime_UTR_variant	MODIFIER	CmaCh01G001370	Peptidase S24/S26A/S26B/S26C family protein
Cma_Chr01	618210	A	C	synonymous_variant	LOW	CmaCh01G001370	Peptidase S24/S26A/S26B/S26C family protein
Cma_Chr01	618598	T	C	synonymous_variant	LOW	CmaCh01G001370	Peptidase S24/S26A/S26B/S26C family protein
Cma_Chr01	618698	A	C	upstream_gene_variant	MODIFIER	CmaCh01G001360	Tetratricopeptide repeat (TPR)-like superfamily protein
Cma_Chr01	618700	A	G	intron_variant	MODIFIER	CmaCh01G001370	Peptidase S24/S26A/S26B/S26C family protein
Cma_Chr01	618720	C	T	intron_variant	MODIFIER	CmaCh01G001370	Peptidase S24/S26A/S26B/S26C family protein
Cma_Chr01	619591	T	G	downstream_gene_variant	MODIFIER	CmaCh01G001380	Embryo-specific protein 3, (ATS3)
Cma_Chr01	619676	A	C	downstream_gene_variant	MODIFIER	CmaCh01G001380	Embryo-specific protein 3, (ATS3)
Cma_Chr01	619678	T	A	downstream_gene_variant	MODIFIER	CmaCh01G001380	Embryo-specific protein 3, (ATS3)
Cma_Chr01	619986	T	G	downstream_gene_variant	MODIFIER	CmaCh01G001380	Embryo-specific protein 3, (ATS3)
Cma_Chr01	620267	A	G	downstream_gene_variant	MODIFIER	CmaCh01G001380	Embryo-specific protein 3, (ATS3)
Cma_Chr01	621693	A	T	3_prime_UTR_variant	MODIFIER	CmaCh01G001380	Embryo-specific protein 3, (ATS3)
Cma_Chr01	621928	C	T	synonymous_variant	LOW	CmaCh01G001380	Embryo-specific protein 3, (ATS3)
Cma_Chr01	622463	A	G	upstream_gene_variant	MODIFIER	CmaCh01G001370	Peptidase S24/S26A/S26B/S26C family protein
Cma_Chr01	623177	A	G	intron_variant	MODIFIER	CmaCh01G001380	Embryo-specific protein 3, (ATS3)
Cma_Chr01	623303	G	A	missense_variant	MODERATE	CmaCh01G001380	Embryo-specific protein 3, (ATS3)
Cma_Chr01	623403	C	T	5_prime_UTR_premature_start_codon_gain_variant	LOW	CmaCh01G001380	Embryo-specific protein 3, (ATS3)
Cma_Chr01	624283	G	A	upstream_gene_variant	MODIFIER	CmaCh01G001380	Embryo-specific protein 3, (ATS3)
Cma_Chr01	624312	G	A	upstream_gene_variant	MODIFIER	CmaCh01G001380	Embryo-specific protein 3, (ATS3)
Cma_Chr01	625008	A	C	upstream_gene_variant	MODIFIER	CmaCh01G001380	Embryo-specific protein 3, (ATS3)
Cma_Chr01	625144	C	T	upstream_gene_variant	MODIFIER	CmaCh01G001380	Embryo-specific protein 3, (ATS3)
Cma_Chr01	625490	C	T	upstream_gene_variant	MODIFIER	CmaCh01G001380	Embryo-specific protein 3, (ATS3)
Cma_Chr01	625587	C	T	intron_variant	MODIFIER	CmaCh01G001390	phospholipase D alpha 1
Cma_Chr01	625681	C	T	5_prime_UTR_premature_start_codon_gain_variant	LOW	CmaCh01G001390	phospholipase D alpha 1
Cma_Chr01	626449	G	T	intron_variant	MODIFIER	CmaCh01G001390	phospholipase D alpha 1
Cma_Chr01	626659	A	G	intron_variant	MODIFIER	CmaCh01G001390	phospholipase D alpha 1
Cma_Chr01	626987	C	T	synonymous_variant	LOW	CmaCh01G001390	phospholipase D alpha 1
Cma_Chr01	627139	C	G	missense_variant	MODERATE	CmaCh01G001390	phospholipase D alpha 1
Cma_Chr01	628082	A	G	synonymous_variant	LOW	CmaCh01G001390	phospholipase D alpha 1
Cma_Chr01	628523	A	G	synonymous_variant	LOW	CmaCh01G001390	phospholipase D alpha 1
Cma_Chr01	629654	T	A	intron_variant	MODIFIER	CmaCh01G001390	phospholipase D alpha 1
Cma_Chr01	629685	A	T	intron_variant	MODIFIER	CmaCh01G001390	phospholipase D alpha 1
Cma_Chr01	629703	T	C	intron_variant	MODIFIER	CmaCh01G001390	phospholipase D alpha 1
Cma_Chr01	629818	A	C	intron_variant	MODIFIER	CmaCh01G001390	phospholipase D alpha 1
Cma_Chr01	630108	T	C	intron_variant	MODIFIER	CmaCh01G001390	phospholipase D alpha 1
Cma_Chr01	630932	G	C	missense_variant	MODERATE	CmaCh01G001390	phospholipase D alpha 1
Cma_Chr01	631101	T	A	intron_variant	MODIFIER	CmaCh01G001390	phospholipase D alpha 1
Cma_Chr01	631439	T	A	intron_variant	MODIFIER	CmaCh01G001390	phospholipase D alpha 1
Cma_Chr01	631458	C	T	intron_variant	MODIFIER	CmaCh01G001390	phospholipase D alpha 1
Cma_Chr01	631761	C	T	intron_variant	MODIFIER	CmaCh01G001390	phospholipase D alpha 1
Cma_Chr01	631897	C	A	intron_variant	MODIFIER	CmaCh01G001390	phospholipase D alpha 1
Cma_Chr01	632732	C	T	upstream_gene_variant	MODIFIER	CmaCh01G001400	unknown protein; BEST Arabidopsis thaliana protein match is: unknown protein (TAIR:AT4G32342.1); Has 1807 Blast hits to 1807 proteins in 277 species: Archae - 0; Bacteria - 0; Metazoa - 736; Fungi - 347; Plants - 385; Viruses - 0; Other Eukaryotes - 339 (source: NCBI BLink).
Cma_Chr01	632933	A	G	upstream_gene_variant	MODIFIER	CmaCh01G001400	unknown protein; BEST Arabidopsis thaliana protein match is: unknown protein (TAIR:AT4G32342.1); Has 1807 Blast hits to 1807 proteins in 277 species: Archae - 0; Bacteria - 0; Metazoa - 736; Fungi - 347; Plants - 385; Viruses - 0; Other Eukaryotes - 339 (source: NCBI BLink).
Cma_Chr01	633429	A	G	upstream_gene_variant	MODIFIER	CmaCh01G001400	unknown protein; BEST Arabidopsis thaliana protein match is: unknown protein (TAIR:AT4G32342.1); Has 1807 Blast hits to 1807 proteins in 277 species: Archae - 0; Bacteria - 0; Metazoa - 736; Fungi - 347; Plants - 385; Viruses - 0; Other Eukaryotes - 339 (source: NCBI BLink).
Cma_Chr01	633510	T	A	upstream_gene_variant	MODIFIER	CmaCh01G001400	unknown protein; BEST Arabidopsis thaliana protein match is: unknown protein (TAIR:AT4G32342.1); Has 1807 Blast hits to 1807 proteins in 277 species: Archae - 0; Bacteria - 0; Metazoa - 736; Fungi - 347; Plants - 385; Viruses - 0; Other Eukaryotes - 339 (source: NCBI BLink).
Cma_Chr01	633517	A	G	upstream_gene_variant	MODIFIER	CmaCh01G001400	unknown protein; BEST Arabidopsis thaliana protein match is: unknown protein (TAIR:AT4G32342.1); Has 1807 Blast hits to 1807 proteins in 277 species: Archae - 0; Bacteria - 0; Metazoa - 736; Fungi - 347; Plants - 385; Viruses - 0; Other Eukaryotes - 339 (source: NCBI BLink).
Cma_Chr01	634337	T	G	upstream_gene_variant	MODIFIER	CmaCh01G001410	unknown protein; LOCATED IN: endomembrane system; Has 154 Blast hits to 154 proteins in 15 species: Archae - 0; Bacteria - 0; Metazoa - 0; Fungi - 0; Plants - 154; Viruses - 0; Other Eukaryotes - 0 (source: NCBI BLink).
Cma_Chr01	634380	G	C	upstream_gene_variant	MODIFIER	CmaCh01G001410	unknown protein; LOCATED IN: endomembrane system; Has 154 Blast hits to 154 proteins in 15 species: Archae - 0; Bacteria - 0; Metazoa - 0; Fungi - 0; Plants - 154; Viruses - 0; Other Eukaryotes - 0 (source: NCBI BLink).
Cma_Chr01	636064	T	C	upstream_gene_variant	MODIFIER	CmaCh01G001410	unknown protein; LOCATED IN: endomembrane system; Has 154 Blast hits to 154 proteins in 15 species: Archae - 0; Bacteria - 0; Metazoa - 0; Fungi - 0; Plants - 154; Viruses - 0; Other Eukaryotes - 0 (source: NCBI BLink).
Cma_Chr01	636415	G	A	missense_variant	MODERATE	CmaCh01G001410	unknown protein; LOCATED IN: endomembrane system; Has 154 Blast hits to 154 proteins in 15 species: Archae - 0; Bacteria - 0; Metazoa - 0; Fungi - 0; Plants - 154; Viruses - 0; Other Eukaryotes - 0 (source: NCBI BLink).
Cma_Chr01	636868	C	A	downstream_gene_variant	MODIFIER	CmaCh01G001400	unknown protein; BEST Arabidopsis thaliana protein match is: unknown protein (TAIR:AT4G32342.1); Has 1807 Blast hits to 1807 proteins in 277 species: Archae - 0; Bacteria - 0; Metazoa - 736; Fungi - 347; Plants - 385; Viruses - 0; Other Eukaryotes - 339 (source: NCBI BLink).
Cma_Chr01	638110	C	T	synonymous_variant	LOW	CmaCh01G001420	S-domain-2 5
Cma_Chr01	638199	T	G	missense_variant	MODERATE	CmaCh01G001420	S-domain-2 5
Cma_Chr01	638728	G	C	missense_variant	MODERATE	CmaCh01G001420	S-domain-2 5
Cma_Chr01	639112	T	A	missense_variant	MODERATE	CmaCh01G001420	S-domain-2 5
Cma_Chr01	639311	C	A	missense_variant	MODERATE	CmaCh01G001420	S-domain-2 5
Cma_Chr01	639840	T	A	upstream_gene_variant	MODIFIER	CmaCh01G001420	S-domain-2 5
Cma_Chr01	640144	G	A	upstream_gene_variant	MODIFIER	CmaCh01G001420	S-domain-2 5
Cma_Chr01	640274	T	G	upstream_gene_variant	MODIFIER	CmaCh01G001420	S-domain-2 5
Cma_Chr01	640399	T	C	upstream_gene_variant	MODIFIER	CmaCh01G001420	S-domain-2 5
Cma_Chr01	640483	C	T	upstream_gene_variant	MODIFIER	CmaCh01G001420	S-domain-2 5
Cma_Chr01	640531	C	T	upstream_gene_variant	MODIFIER	CmaCh01G001420	S-domain-2 5
Cma_Chr01	640856	T	C	upstream_gene_variant	MODIFIER	CmaCh01G001420	S-domain-2 5
Cma_Chr01	641886	C	T	intron_variant	MODIFIER	CmaCh01G001430	methyl-CPG-binding domain 10
Cma_Chr01	641922	A	G	intron_variant	MODIFIER	CmaCh01G001430	methyl-CPG-binding domain 10
Cma_Chr01	643005	T	C	upstream_gene_variant	MODIFIER	CmaCh01G001440	NA
Cma_Chr01	643012	A	G	upstream_gene_variant	MODIFIER	CmaCh01G001440	NA
Cma_Chr01	643081	T	C	upstream_gene_variant	MODIFIER	CmaCh01G001440	NA
Cma_Chr01	643338	T	C	missense_variant	MODERATE	CmaCh01G001430	methyl-CPG-binding domain 10
Cma_Chr01	643819	T	G	missense_variant	MODERATE	CmaCh01G001430	methyl-CPG-binding domain 10
Cma_Chr01	644006	C	T	synonymous_variant	LOW	CmaCh01G001430	methyl-CPG-binding domain 10
Cma_Chr01	644274	A	G	missense_variant	MODERATE	CmaCh01G001440	NA
Cma_Chr01	645313	C	T	stop_gained	HIGH	CmaCh01G001440	NA
Cma_Chr01	645321	C	T	synonymous_variant	LOW	CmaCh01G001440	NA
Cma_Chr01	645324	T	A	synonymous_variant	LOW	CmaCh01G001440	NA
Cma_Chr01	647352	G	A	upstream_gene_variant	MODIFIER	CmaCh01G001450	Protein of unknown function (DUF567)
Cma_Chr01	648215	G	T	upstream_gene_variant	MODIFIER	CmaCh01G001450	Protein of unknown function (DUF567)
Cma_Chr01	648295	T	C	upstream_gene_variant	MODIFIER	CmaCh01G001450	Protein of unknown function (DUF567)
Cma_Chr01	648541	A	C	upstream_gene_variant	MODIFIER	CmaCh01G001450	Protein of unknown function (DUF567)
Cma_Chr01	649843	C	T	synonymous_variant	LOW	CmaCh01G001460	histidine phosphotransfer protein 6
Cma_Chr01	650367	G	A	synonymous_variant	LOW	CmaCh01G001460	histidine phosphotransfer protein 6
Cma_Chr01	650678	T	G	upstream_gene_variant	MODIFIER	CmaCh01G001460	histidine phosphotransfer protein 6
Cma_Chr01	651629	G	A	upstream_gene_variant	MODIFIER	CmaCh01G001460	histidine phosphotransfer protein 6
Cma_Chr01	652513	G	A	downstream_gene_variant	MODIFIER	CmaCh01G001470	fatty acid desaturase 5
Cma_Chr01	653033	G	A	downstream_gene_variant	MODIFIER	CmaCh01G001470	fatty acid desaturase 5
Cma_Chr01	653080	A	G	downstream_gene_variant	MODIFIER	CmaCh01G001470	fatty acid desaturase 5
Cma_Chr01	653136	C	T	downstream_gene_variant	MODIFIER	CmaCh01G001470	fatty acid desaturase 5
Cma_Chr01	653195	G	A	downstream_gene_variant	MODIFIER	CmaCh01G001470	fatty acid desaturase 5
Cma_Chr01	653268	C	T	downstream_gene_variant	MODIFIER	CmaCh01G001470	fatty acid desaturase 5
Cma_Chr01	653985	T	C	missense_variant	MODERATE	CmaCh01G001470	fatty acid desaturase 5
Cma_Chr01	654770	A	T	missense_variant	MODERATE	CmaCh01G001470	fatty acid desaturase 5
Cma_Chr01	655253	T	C	missense_variant	MODERATE	CmaCh01G001470	fatty acid desaturase 5
Cma_Chr01	655387	C	T	missense_variant	MODERATE	CmaCh01G001470	fatty acid desaturase 5
Cma_Chr01	655452	T	G	5_prime_UTR_variant	MODIFIER	CmaCh01G001470	fatty acid desaturase 5
Cma_Chr01	655547	A	C	upstream_gene_variant	MODIFIER	CmaCh01G001470	fatty acid desaturase 5
Cma_Chr01	655661	T	G	upstream_gene_variant	MODIFIER	CmaCh01G001470	fatty acid desaturase 5
Cma_Chr01	656768	C	T	upstream_gene_variant	MODIFIER	CmaCh01G001470	fatty acid desaturase 5
Cma_Chr01	657325	C	T	upstream_gene_variant	MODIFIER	CmaCh01G001470	fatty acid desaturase 5
Cma_Chr01	657402	T	G	upstream_gene_variant	MODIFIER	CmaCh01G001470	fatty acid desaturase 5
Cma_Chr01	657464	A	G	upstream_gene_variant	MODIFIER	CmaCh01G001470	fatty acid desaturase 5
Cma_Chr01	657523	A	T	upstream_gene_variant	MODIFIER	CmaCh01G001470	fatty acid desaturase 5
Cma_Chr01	657820	G	A	downstream_gene_variant	MODIFIER	CmaCh01G001480	fatty acid desaturase 5
Cma_Chr01	658018	A	C	downstream_gene_variant	MODIFIER	CmaCh01G001480	fatty acid desaturase 5
Cma_Chr01	658152	G	A	downstream_gene_variant	MODIFIER	CmaCh01G001480	fatty acid desaturase 5
Cma_Chr01	658323	G	T	downstream_gene_variant	MODIFIER	CmaCh01G001480	fatty acid desaturase 5
Cma_Chr01	658449	A	G	downstream_gene_variant	MODIFIER	CmaCh01G001480	fatty acid desaturase 5
Cma_Chr01	658687	C	A	missense_variant	MODERATE	CmaCh01G001480	fatty acid desaturase 5
Cma_Chr01	658824	G	T	missense_variant	MODERATE	CmaCh01G001480	fatty acid desaturase 5
Cma_Chr01	658933	A	T	intron_variant	MODIFIER	CmaCh01G001480	fatty acid desaturase 5
Cma_Chr01	659461	G	T	missense_variant	MODERATE	CmaCh01G001480	fatty acid desaturase 5
Cma_Chr01	659463	T	A	missense_variant	MODERATE	CmaCh01G001480	fatty acid desaturase 5
Cma_Chr01	659605	C	T	synonymous_variant	LOW	CmaCh01G001480	fatty acid desaturase 5
Cma_Chr01	659673	G	C	missense_variant	MODERATE	CmaCh01G001480	fatty acid desaturase 5
Cma_Chr01	660148	T	C	missense_variant	MODERATE	CmaCh01G001480	fatty acid desaturase 5
Cma_Chr01	660234	C	A	upstream_gene_variant	MODIFIER	CmaCh01G001480	fatty acid desaturase 5
Cma_Chr01	660518	G	T	upstream_gene_variant	MODIFIER	CmaCh01G001480	fatty acid desaturase 5
Cma_Chr01	660541	A	G	upstream_gene_variant	MODIFIER	CmaCh01G001480	fatty acid desaturase 5
Cma_Chr01	660815	G	A	upstream_gene_variant	MODIFIER	CmaCh01G001480	fatty acid desaturase 5
Cma_Chr01	660838	C	T	upstream_gene_variant	MODIFIER	CmaCh01G001480	fatty acid desaturase 5
Cma_Chr01	660955	G	A	upstream_gene_variant	MODIFIER	CmaCh01G001480	fatty acid desaturase 5
Cma_Chr01	660960	C	T	upstream_gene_variant	MODIFIER	CmaCh01G001480	fatty acid desaturase 5
Cma_Chr01	660962	A	G	upstream_gene_variant	MODIFIER	CmaCh01G001480	fatty acid desaturase 5
Cma_Chr01	661118	A	T	upstream_gene_variant	MODIFIER	CmaCh01G001480	fatty acid desaturase 5
Cma_Chr01	661119	T	A	upstream_gene_variant	MODIFIER	CmaCh01G001480	fatty acid desaturase 5
Cma_Chr01	661188	G	T	upstream_gene_variant	MODIFIER	CmaCh01G001480	fatty acid desaturase 5
Cma_Chr01	662706	C	T	downstream_gene_variant	MODIFIER	CmaCh01G001490	fatty acid desaturase 5
Cma_Chr01	663371	C	G	downstream_gene_variant	MODIFIER	CmaCh01G001490	fatty acid desaturase 5
Cma_Chr01	663797	C	G	splice_region_variant&intron_variant	LOW	CmaCh01G001490	fatty acid desaturase 5
Cma_Chr01	663851	G	A	intron_variant	MODIFIER	CmaCh01G001490	fatty acid desaturase 5
Cma_Chr01	664191	G	T	intron_variant	MODIFIER	CmaCh01G001490	fatty acid desaturase 5
Cma_Chr01	664332	A	G	intron_variant	MODIFIER	CmaCh01G001490	fatty acid desaturase 5
Cma_Chr01	664338	G	A	intron_variant	MODIFIER	CmaCh01G001490	fatty acid desaturase 5
Cma_Chr01	664450	T	G	intron_variant	MODIFIER	CmaCh01G001490	fatty acid desaturase 5
Cma_Chr01	664519	G	T	synonymous_variant	LOW	CmaCh01G001490	fatty acid desaturase 5
Cma_Chr01	664723	C	T	synonymous_variant	LOW	CmaCh01G001490	fatty acid desaturase 5
Cma_Chr01	665234	G	A	synonymous_variant	LOW	CmaCh01G001490	fatty acid desaturase 5
Cma_Chr01	665332	G	C	5_prime_UTR_variant	MODIFIER	CmaCh01G001490	fatty acid desaturase 5
Cma_Chr01	665376	G	A	upstream_gene_variant	MODIFIER	CmaCh01G001490	fatty acid desaturase 5
Cma_Chr01	665470	A	G	upstream_gene_variant	MODIFIER	CmaCh01G001490	fatty acid desaturase 5
Cma_Chr01	666322	C	T	upstream_gene_variant	MODIFIER	CmaCh01G001490	fatty acid desaturase 5
Cma_Chr01	666989	T	C	upstream_gene_variant	MODIFIER	CmaCh01G001490	fatty acid desaturase 5
Cma_Chr01	667001	C	G	upstream_gene_variant	MODIFIER	CmaCh01G001490	fatty acid desaturase 5
Cma_Chr01	667046	T	A	upstream_gene_variant	MODIFIER	CmaCh01G001490	fatty acid desaturase 5
Cma_Chr01	668290	C	A	downstream_gene_variant	MODIFIER	CmaCh01G001500	phosphatidic acid phosphatase-related / PAP2-related
Cma_Chr01	668414	C	A	downstream_gene_variant	MODIFIER	CmaCh01G001500	phosphatidic acid phosphatase-related / PAP2-related
Cma_Chr01	668548	T	A	3_prime_UTR_variant	MODIFIER	CmaCh01G001500	phosphatidic acid phosphatase-related / PAP2-related
Cma_Chr01	668579	T	A	intron_variant	MODIFIER	CmaCh01G001500	phosphatidic acid phosphatase-related / PAP2-related
Cma_Chr01	668642	A	G	intron_variant	MODIFIER	CmaCh01G001500	phosphatidic acid phosphatase-related / PAP2-related
Cma_Chr01	668720	G	A	splice_region_variant&intron_variant	LOW	CmaCh01G001500	phosphatidic acid phosphatase-related / PAP2-related
Cma_Chr01	668734	G	T	3_prime_UTR_variant	MODIFIER	CmaCh01G001500	phosphatidic acid phosphatase-related / PAP2-related
Cma_Chr01	668879	T	C	synonymous_variant	LOW	CmaCh01G001500	phosphatidic acid phosphatase-related / PAP2-related
Cma_Chr01	668885	T	G	synonymous_variant	LOW	CmaCh01G001500	phosphatidic acid phosphatase-related / PAP2-related
Cma_Chr01	668966	G	A	synonymous_variant	LOW	CmaCh01G001500	phosphatidic acid phosphatase-related / PAP2-related
Cma_Chr01	668999	T	C	synonymous_variant	LOW	CmaCh01G001500	phosphatidic acid phosphatase-related / PAP2-related
Cma_Chr01	669041	A	G	synonymous_variant	LOW	CmaCh01G001500	phosphatidic acid phosphatase-related / PAP2-related
Cma_Chr01	669089	C	T	synonymous_variant	LOW	CmaCh01G001500	phosphatidic acid phosphatase-related / PAP2-related
Cma_Chr01	669168	G	A	intron_variant	MODIFIER	CmaCh01G001500	phosphatidic acid phosphatase-related / PAP2-related
Cma_Chr01	669251	A	G	synonymous_variant	LOW	CmaCh01G001500	phosphatidic acid phosphatase-related / PAP2-related
Cma_Chr01	670451	A	T	upstream_gene_variant	MODIFIER	CmaCh01G001500	phosphatidic acid phosphatase-related / PAP2-related
Cma_Chr01	672213	T	A	missense_variant	MODERATE	CmaCh01G001510	Cystathionine beta-synthase (CBS) protein
Cma_Chr01	675416	A	G	upstream_gene_variant	MODIFIER	CmaCh01G001530	Protein kinase superfamily protein
Cma_Chr01	675699	A	G	upstream_gene_variant	MODIFIER	CmaCh01G001530	Protein kinase superfamily protein
Cma_Chr01	675956	G	A	synonymous_variant	LOW	CmaCh01G001520	Leucine-rich repeat (LRR) family protein
Cma_Chr01	676035	T	A	missense_variant	MODERATE	CmaCh01G001520	Leucine-rich repeat (LRR) family protein
Cma_Chr01	676346	C	G	downstream_gene_variant	MODIFIER	CmaCh01G001520	Leucine-rich repeat (LRR) family protein
Cma_Chr01	676517	G	A	downstream_gene_variant	MODIFIER	CmaCh01G001520	Leucine-rich repeat (LRR) family protein
Cma_Chr01	676904	C	T	downstream_gene_variant	MODIFIER	CmaCh01G001520	Leucine-rich repeat (LRR) family protein
Cma_Chr01	677003	A	T	downstream_gene_variant	MODIFIER	CmaCh01G001520	Leucine-rich repeat (LRR) family protein
Cma_Chr01	677432	C	T	downstream_gene_variant	MODIFIER	CmaCh01G001520	Leucine-rich repeat (LRR) family protein
Cma_Chr01	677585	G	A	downstream_gene_variant	MODIFIER	CmaCh01G001520	Leucine-rich repeat (LRR) family protein
Cma_Chr01	677608	A	G	downstream_gene_variant	MODIFIER	CmaCh01G001520	Leucine-rich repeat (LRR) family protein
Cma_Chr01	677710	A	G	downstream_gene_variant	MODIFIER	CmaCh01G001520	Leucine-rich repeat (LRR) family protein
Cma_Chr01	677746	G	A	downstream_gene_variant	MODIFIER	CmaCh01G001520	Leucine-rich repeat (LRR) family protein
Cma_Chr01	678316	T	C	missense_variant	MODERATE	CmaCh01G001530	Protein kinase superfamily protein
Cma_Chr01	678408	T	C	synonymous_variant	LOW	CmaCh01G001530	Protein kinase superfamily protein
Cma_Chr01	678567	G	A	synonymous_variant	LOW	CmaCh01G001530	Protein kinase superfamily protein
Cma_Chr01	681864	C	A	upstream_gene_variant	MODIFIER	CmaCh01G001550	Molecular chaperone Hsp40/DnaJ family protein
Cma_Chr01	683107	C	T	upstream_gene_variant	MODIFIER	CmaCh01G001550	Molecular chaperone Hsp40/DnaJ family protein
Cma_Chr01	687990	C	T	intron_variant	MODIFIER	CmaCh01G001550	Molecular chaperone Hsp40/DnaJ family protein
Cma_Chr01	688285	G	A	intron_variant	MODIFIER	CmaCh01G001550	Molecular chaperone Hsp40/DnaJ family protein
Cma_Chr01	688385	C	T	intron_variant	MODIFIER	CmaCh01G001550	Molecular chaperone Hsp40/DnaJ family protein
Cma_Chr01	688396	C	T	intron_variant	MODIFIER	CmaCh01G001550	Molecular chaperone Hsp40/DnaJ family protein
Cma_Chr01	688512	A	G	intron_variant	MODIFIER	CmaCh01G001550	Molecular chaperone Hsp40/DnaJ family protein
Cma_Chr01	688893	T	C	intron_variant	MODIFIER	CmaCh01G001550	Molecular chaperone Hsp40/DnaJ family protein
Cma_Chr01	688962	T	G	intron_variant	MODIFIER	CmaCh01G001550	Molecular chaperone Hsp40/DnaJ family protein
Cma_Chr01	688968	T	C	intron_variant	MODIFIER	CmaCh01G001550	Molecular chaperone Hsp40/DnaJ family protein
Cma_Chr01	689214	A	G	intron_variant	MODIFIER	CmaCh01G001550	Molecular chaperone Hsp40/DnaJ family protein
Cma_Chr01	689326	A	G	intron_variant	MODIFIER	CmaCh01G001550	Molecular chaperone Hsp40/DnaJ family protein
Cma_Chr01	689590	G	T	intron_variant	MODIFIER	CmaCh01G001550	Molecular chaperone Hsp40/DnaJ family protein
Cma_Chr01	690023	T	C	intron_variant	MODIFIER	CmaCh01G001550	Molecular chaperone Hsp40/DnaJ family protein
Cma_Chr01	690103	T	A	intron_variant	MODIFIER	CmaCh01G001550	Molecular chaperone Hsp40/DnaJ family protein
Cma_Chr01	690559	T	A	intron_variant	MODIFIER	CmaCh01G001550	Molecular chaperone Hsp40/DnaJ family protein
Cma_Chr01	691555	T	C	synonymous_variant	LOW	CmaCh01G001550	Molecular chaperone Hsp40/DnaJ family protein
Cma_Chr01	691943	T	C	upstream_gene_variant	MODIFIER	CmaCh01G001560	Signal recognition particle, SRP54 subunit protein
Cma_Chr01	691979	C	T	upstream_gene_variant	MODIFIER	CmaCh01G001560	Signal recognition particle, SRP54 subunit protein
Cma_Chr01	692042	C	T	upstream_gene_variant	MODIFIER	CmaCh01G001560	Signal recognition particle, SRP54 subunit protein
Cma_Chr01	692065	G	T	upstream_gene_variant	MODIFIER	CmaCh01G001560	Signal recognition particle, SRP54 subunit protein
Cma_Chr01	692212	C	T	upstream_gene_variant	MODIFIER	CmaCh01G001560	Signal recognition particle, SRP54 subunit protein
Cma_Chr01	692707	C	G	3_prime_UTR_variant	MODIFIER	CmaCh01G001550	Molecular chaperone Hsp40/DnaJ family protein
Cma_Chr01	692846	C	T	upstream_gene_variant	MODIFIER	CmaCh01G001560	Signal recognition particle, SRP54 subunit protein
Cma_Chr01	692853	G	C	upstream_gene_variant	MODIFIER	CmaCh01G001560	Signal recognition particle, SRP54 subunit protein
Cma_Chr01	706873	C	T	intron_variant	MODIFIER	CmaCh01G001590	MUTM homolog-1
Cma_Chr01	719191	T	A	missense_variant	MODERATE	CmaCh01G001610	Transducin family protein / WD-40 repeat family protein
Cma_Chr01	721366	T	C	intron_variant	MODIFIER	CmaCh01G001610	Transducin family protein / WD-40 repeat family protein
Cma_Chr01	725780	T	C	upstream_gene_variant	MODIFIER	CmaCh01G001610	Transducin family protein / WD-40 repeat family protein
Cma_Chr01	726436	C	A	upstream_gene_variant	MODIFIER	CmaCh01G001610	Transducin family protein / WD-40 repeat family protein
Cma_Chr01	726822	C	G	upstream_gene_variant	MODIFIER	CmaCh01G001610	Transducin family protein / WD-40 repeat family protein
Cma_Chr01	726862	G	C	upstream_gene_variant	MODIFIER	CmaCh01G001610	Transducin family protein / WD-40 repeat family protein
Cma_Chr01	726908	T	C	upstream_gene_variant	MODIFIER	CmaCh01G001610	Transducin family protein / WD-40 repeat family protein
Cma_Chr01	727016	G	C	upstream_gene_variant	MODIFIER	CmaCh01G001610	Transducin family protein / WD-40 repeat family protein
Cma_Chr01	728191	T	C	intergenic_region	MODIFIER	CmaCh01G001610-CmaCh01G001620	Transducin family protein / WD-40 repeat family protein ::Sterile alpha motif (SAM) domain-containing protein
Cma_Chr01	729905	C	A	intergenic_region	MODIFIER	CmaCh01G001610-CmaCh01G001620	Transducin family protein / WD-40 repeat family protein ::Sterile alpha motif (SAM) domain-containing protein
Cma_Chr01	730010	G	T	intergenic_region	MODIFIER	CmaCh01G001610-CmaCh01G001620	Transducin family protein / WD-40 repeat family protein ::Sterile alpha motif (SAM) domain-containing protein
Cma_Chr01	730046	A	T	intergenic_region	MODIFIER	CmaCh01G001610-CmaCh01G001620	Transducin family protein / WD-40 repeat family protein ::Sterile alpha motif (SAM) domain-containing protein
Cma_Chr01	730448	G	A	intergenic_region	MODIFIER	CmaCh01G001610-CmaCh01G001620	Transducin family protein / WD-40 repeat family protein ::Sterile alpha motif (SAM) domain-containing protein
Cma_Chr01	730582	T	A	intergenic_region	MODIFIER	CmaCh01G001610-CmaCh01G001620	Transducin family protein / WD-40 repeat family protein ::Sterile alpha motif (SAM) domain-containing protein
Cma_Chr01	730587	A	T	intergenic_region	MODIFIER	CmaCh01G001610-CmaCh01G001620	Transducin family protein / WD-40 repeat family protein ::Sterile alpha motif (SAM) domain-containing protein
Cma_Chr01	730595	C	G	intergenic_region	MODIFIER	CmaCh01G001610-CmaCh01G001620	Transducin family protein / WD-40 repeat family protein ::Sterile alpha motif (SAM) domain-containing protein
Cma_Chr01	731719	A	T	intergenic_region	MODIFIER	CmaCh01G001610-CmaCh01G001620	Transducin family protein / WD-40 repeat family protein ::Sterile alpha motif (SAM) domain-containing protein
Cma_Chr01	757684	A	G	missense_variant	MODERATE	CmaCh01G001700	NA
Cma_Chr01	757794	T	C	synonymous_variant	LOW	CmaCh01G001700	NA
Cma_Chr01	757834	G	T	missense_variant	MODERATE	CmaCh01G001700	NA
Cma_Chr01	758012	T	C	missense_variant	MODERATE	CmaCh01G001700	NA
Cma_Chr01	790387	C	T	upstream_gene_variant	MODIFIER	CmaCh01G001780	unknown protein; Has 19 Blast hits to 19 proteins in 10 species: Archae - 0; Bacteria - 2; Metazoa - 0; Fungi - 0; Plants - 15; Viruses - 0; Other Eukaryotes - 2 (source: NCBI BLink).
Cma_Chr01	793693	C	T	intron_variant	MODIFIER	CmaCh01G001780	unknown protein; Has 19 Blast hits to 19 proteins in 10 species: Archae - 0; Bacteria - 2; Metazoa - 0; Fungi - 0; Plants - 15; Viruses - 0; Other Eukaryotes - 2 (source: NCBI BLink).
Cma_Chr01	794815	T	A	3_prime_UTR_variant	MODIFIER	CmaCh01G001780	unknown protein; Has 19 Blast hits to 19 proteins in 10 species: Archae - 0; Bacteria - 2; Metazoa - 0; Fungi - 0; Plants - 15; Viruses - 0; Other Eukaryotes - 2 (source: NCBI BLink).
Cma_Chr01	794923	T	C	3_prime_UTR_variant	MODIFIER	CmaCh01G001780	unknown protein; Has 19 Blast hits to 19 proteins in 10 species: Archae - 0; Bacteria - 2; Metazoa - 0; Fungi - 0; Plants - 15; Viruses - 0; Other Eukaryotes - 2 (source: NCBI BLink).
Cma_Chr01	794952	G	A	3_prime_UTR_variant	MODIFIER	CmaCh01G001780	unknown protein; Has 19 Blast hits to 19 proteins in 10 species: Archae - 0; Bacteria - 2; Metazoa - 0; Fungi - 0; Plants - 15; Viruses - 0; Other Eukaryotes - 2 (source: NCBI BLink).
Cma_Chr01	796083	G	A	upstream_gene_variant	MODIFIER	CmaCh01G001790	NOD26-like intrinsic protein 6;1
Cma_Chr01	802057	A	G	upstream_gene_variant	MODIFIER	CmaCh01G001810	Ribosomal protein L1p/L10e family
Cma_Chr01	803564	C	T	intron_variant	MODIFIER	CmaCh01G001820	cinnamoyl coa reductase
Cma_Chr01	803677	T	C	intron_variant	MODIFIER	CmaCh01G001820	cinnamoyl coa reductase
Cma_Chr01	805836	G	T	upstream_gene_variant	MODIFIER	CmaCh01G001830	cinnamoyl coa reductase
Cma_Chr01	805853	A	G	upstream_gene_variant	MODIFIER	CmaCh01G001830	cinnamoyl coa reductase
Cma_Chr01	806364	G	A	5_prime_UTR_variant	MODIFIER	CmaCh01G001830	cinnamoyl coa reductase
Cma_Chr01	806394	G	A	missense_variant	MODERATE	CmaCh01G001830	cinnamoyl coa reductase
Cma_Chr01	807133	C	T	downstream_gene_variant	MODIFIER	CmaCh01G001840	natural resistance-associated macrophage protein 1
Cma_Chr01	807885	G	A	3_prime_UTR_variant	MODIFIER	CmaCh01G001830	cinnamoyl coa reductase
Cma_Chr01	817267	A	G	intergenic_region	MODIFIER	CmaCh01G001840-CmaCh01G001850	natural resistance-associated macrophage protein 1 ::WRKY DNA-binding protein 40
Cma_Chr01	820250	G	A	intergenic_region	MODIFIER	CmaCh01G001840-CmaCh01G001850	natural resistance-associated macrophage protein 1 ::WRKY DNA-binding protein 40
Cma_Chr01	821600	C	G	upstream_gene_variant	MODIFIER	CmaCh01G001850	WRKY DNA-binding protein 40
Cma_Chr01	821726	T	A	upstream_gene_variant	MODIFIER	CmaCh01G001850	WRKY DNA-binding protein 40
Cma_Chr01	822267	A	G	upstream_gene_variant	MODIFIER	CmaCh01G001850	WRKY DNA-binding protein 40
Cma_Chr01	822316	G	A	upstream_gene_variant	MODIFIER	CmaCh01G001850	WRKY DNA-binding protein 40
Cma_Chr01	822602	A	G	upstream_gene_variant	MODIFIER	CmaCh01G001850	WRKY DNA-binding protein 40
Cma_Chr01	823354	A	G	missense_variant	MODERATE	CmaCh01G001850	WRKY DNA-binding protein 40
Cma_Chr01	831967	G	C	intergenic_region	MODIFIER	CmaCh01G001860-CmaCh01G001870	phospholipid N-methyltransferase ::Acyl-CoA N-acyltransferases (NAT) superfamily protein
Cma_Chr01	848794	A	C	intron_variant	MODIFIER	CmaCh01G001880	multidrug resistance-associated protein 11
Cma_Chr01	863637	G	A	intron_variant	MODIFIER	CmaCh01G001880	multidrug resistance-associated protein 11
Cma_Chr01	863673	G	A	intron_variant	MODIFIER	CmaCh01G001880	multidrug resistance-associated protein 11
Cma_Chr01	863772	T	C	intron_variant	MODIFIER	CmaCh01G001880	multidrug resistance-associated protein 11
Cma_Chr01	864099	C	G	intron_variant	MODIFIER	CmaCh01G001880	multidrug resistance-associated protein 11
Cma_Chr01	864444	A	C	intron_variant	MODIFIER	CmaCh01G001880	multidrug resistance-associated protein 11
Cma_Chr01	864471	C	G	missense_variant	MODERATE	CmaCh01G001880	multidrug resistance-associated protein 11
Cma_Chr01	864527	T	C	intron_variant	MODIFIER	CmaCh01G001880	multidrug resistance-associated protein 11
Cma_Chr01	869248	A	G	upstream_gene_variant	MODIFIER	CmaCh01G001880	multidrug resistance-associated protein 11
Cma_Chr01	869333	T	G	missense_variant	MODERATE	CmaCh01G001890	NA
Cma_Chr01	869542	T	C	upstream_gene_variant	MODIFIER	CmaCh01G001880	multidrug resistance-associated protein 11
Cma_Chr01	869816	T	G	upstream_gene_variant	MODIFIER	CmaCh01G001880	multidrug resistance-associated protein 11
Cma_Chr01	869928	T	A	upstream_gene_variant	MODIFIER	CmaCh01G001880	multidrug resistance-associated protein 11
Cma_Chr01	870245	A	C	upstream_gene_variant	MODIFIER	CmaCh01G001880	multidrug resistance-associated protein 11
Cma_Chr01	870467	T	C	upstream_gene_variant	MODIFIER	CmaCh01G001880	multidrug resistance-associated protein 11
Cma_Chr01	870485	T	C	upstream_gene_variant	MODIFIER	CmaCh01G001880	multidrug resistance-associated protein 11
Cma_Chr01	870692	T	A	upstream_gene_variant	MODIFIER	CmaCh01G001880	multidrug resistance-associated protein 11
Cma_Chr01	870718	A	G	upstream_gene_variant	MODIFIER	CmaCh01G001880	multidrug resistance-associated protein 11
Cma_Chr01	871095	G	A	missense_variant	MODERATE	CmaCh01G001900	unknown protein; FUNCTIONS IN: molecular_function unknown; INVOLVED IN: biological_process unknown; LOCATED IN: cellular_component unknown; EXPRESSED IN: 24 plant structures; EXPRESSED DURING: 15 growth stages; BEST Arabidopsis thaliana protein match is: unknown protein (TAIR:AT1G79660.1); Has 55 Blast hits to 55 proteins in 13 species: Archae - 0; Bacteria - 0; Metazoa - 0; Fungi - 0; Plants - 5…
Cma_Chr01	871896	T	C	upstream_gene_variant	MODIFIER	CmaCh01G001900	unknown protein; FUNCTIONS IN: molecular_function unknown; INVOLVED IN: biological_process unknown; LOCATED IN: cellular_component unknown; EXPRESSED IN: 24 plant structures; EXPRESSED DURING: 15 growth stages; BEST Arabidopsis thaliana protein match is: unknown protein (TAIR:AT1G79660.1); Has 55 Blast hits to 55 proteins in 13 species: Archae - 0; Bacteria - 0; Metazoa - 0; Fungi - 0; Plants - 5…
Cma_Chr01	872430	G	A	upstream_gene_variant	MODIFIER	CmaCh01G001900	unknown protein; FUNCTIONS IN: molecular_function unknown; INVOLVED IN: biological_process unknown; LOCATED IN: cellular_component unknown; EXPRESSED IN: 24 plant structures; EXPRESSED DURING: 15 growth stages; BEST Arabidopsis thaliana protein match is: unknown protein (TAIR:AT1G79660.1); Has 55 Blast hits to 55 proteins in 13 species: Archae - 0; Bacteria - 0; Metazoa - 0; Fungi - 0; Plants - 5…
Cma_Chr01	872869	T	A	upstream_gene_variant	MODIFIER	CmaCh01G001900	unknown protein; FUNCTIONS IN: molecular_function unknown; INVOLVED IN: biological_process unknown; LOCATED IN: cellular_component unknown; EXPRESSED IN: 24 plant structures; EXPRESSED DURING: 15 growth stages; BEST Arabidopsis thaliana protein match is: unknown protein (TAIR:AT1G79660.1); Has 55 Blast hits to 55 proteins in 13 species: Archae - 0; Bacteria - 0; Metazoa - 0; Fungi - 0; Plants - 5…
Cma_Chr01	873501	G	A	intron_variant	MODIFIER	CmaCh01G001910	Rad23 UV excision repair protein family
Cma_Chr01	873606	C	T	intron_variant	MODIFIER	CmaCh01G001910	Rad23 UV excision repair protein family
Cma_Chr01	873975	T	A	intron_variant	MODIFIER	CmaCh01G001910	Rad23 UV excision repair protein family
Cma_Chr01	874014	A	T	intron_variant	MODIFIER	CmaCh01G001910	Rad23 UV excision repair protein family
Cma_Chr01	874190	G	C	intron_variant	MODIFIER	CmaCh01G001910	Rad23 UV excision repair protein family
Cma_Chr01	874283	T	C	intron_variant	MODIFIER	CmaCh01G001910	Rad23 UV excision repair protein family
Cma_Chr01	875108	T	C	intron_variant	MODIFIER	CmaCh01G001910	Rad23 UV excision repair protein family
Cma_Chr01	875114	G	A	intron_variant	MODIFIER	CmaCh01G001910	Rad23 UV excision repair protein family
Cma_Chr01	875225	C	T	intron_variant	MODIFIER	CmaCh01G001910	Rad23 UV excision repair protein family
Cma_Chr01	875378	C	T	missense_variant	MODERATE	CmaCh01G001910	Rad23 UV excision repair protein family
Cma_Chr01	876248	A	T	intron_variant	MODIFIER	CmaCh01G001910	Rad23 UV excision repair protein family
Cma_Chr01	876260	G	A	intron_variant	MODIFIER	CmaCh01G001910	Rad23 UV excision repair protein family
Cma_Chr01	876373	C	T	intron_variant	MODIFIER	CmaCh01G001910	Rad23 UV excision repair protein family
Cma_Chr01	876455	A	G	intron_variant	MODIFIER	CmaCh01G001910	Rad23 UV excision repair protein family
Cma_Chr01	876638	A	T	intron_variant	MODIFIER	CmaCh01G001910	Rad23 UV excision repair protein family
Cma_Chr01	876792	T	A	upstream_gene_variant	MODIFIER	CmaCh01G001920	NA
Cma_Chr01	882066	T	C	intron_variant	MODIFIER	CmaCh01G001930	Protein kinase superfamily protein
Cma_Chr01	886179	A	G	upstream_gene_variant	MODIFIER	CmaCh01G001940	Leucine-rich receptor-like protein kinase family protein
Cma_Chr01	886240	A	T	upstream_gene_variant	MODIFIER	CmaCh01G001940	Leucine-rich receptor-like protein kinase family protein
Cma_Chr01	887075	C	T	upstream_gene_variant	MODIFIER	CmaCh01G001940	Leucine-rich receptor-like protein kinase family protein
Cma_Chr01	887365	C	T	synonymous_variant	LOW	CmaCh01G001940	Leucine-rich receptor-like protein kinase family protein
Cma_Chr01	887674	T	C	synonymous_variant	LOW	CmaCh01G001940	Leucine-rich receptor-like protein kinase family protein
Cma_Chr01	887711	A	G	missense_variant	MODERATE	CmaCh01G001940	Leucine-rich receptor-like protein kinase family protein
Cma_Chr01	888259	G	A	synonymous_variant	LOW	CmaCh01G001940	Leucine-rich receptor-like protein kinase family protein
Cma_Chr01	889164	G	C	missense_variant	MODERATE	CmaCh01G001940	Leucine-rich receptor-like protein kinase family protein
Cma_Chr01	889452	T	C	missense_variant	MODERATE	CmaCh01G001940	Leucine-rich receptor-like protein kinase family protein
Cma_Chr01	890075	T	C	upstream_gene_variant	MODIFIER	CmaCh01G001950	NA
Cma_Chr01	890081	T	G	upstream_gene_variant	MODIFIER	CmaCh01G001950	NA
Cma_Chr01	890678	A	C	synonymous_variant	LOW	CmaCh01G001940	Leucine-rich receptor-like protein kinase family protein
Cma_Chr01	891126	A	T	downstream_gene_variant	MODIFIER	CmaCh01G001940	Leucine-rich receptor-like protein kinase family protein
Cma_Chr01	891175	T	C	downstream_gene_variant	MODIFIER	CmaCh01G001940	Leucine-rich receptor-like protein kinase family protein
Cma_Chr01	891980	G	A	upstream_gene_variant	MODIFIER	CmaCh01G001960	Chaperone DnaJ-domain superfamily protein
Cma_Chr01	892176	C	A	upstream_gene_variant	MODIFIER	CmaCh01G001960	Chaperone DnaJ-domain superfamily protein
Cma_Chr01	892185	A	C	upstream_gene_variant	MODIFIER	CmaCh01G001960	Chaperone DnaJ-domain superfamily protein
Cma_Chr01	892235	A	G	upstream_gene_variant	MODIFIER	CmaCh01G001960	Chaperone DnaJ-domain superfamily protein
Cma_Chr01	895054	C	T	upstream_gene_variant	MODIFIER	CmaCh01G001970	NA
Cma_Chr01	902371	G	T	missense_variant	MODERATE	CmaCh01G001990	FUNCTIONS IN: molecular_function unknown; INVOLVED IN: GPI anchor biosynthetic process; LOCATED IN: integral to membrane, endoplasmic reticulum membrane; EXPRESSED IN: 24 plant structures; EXPRESSED DURING: 13 growth stages; CONTAINS InterPro DOMAIN/s: GPI biosynthesis protein Pig-F (InterPro:IPR009580); Has 280 Blast hits to 280 proteins in 133 species: Archae - 0; Bacteria - 0; Metazoa - 113; F…
Cma_Chr01	904279	C	T	missense_variant&splice_region_variant	MODERATE	CmaCh01G001990	FUNCTIONS IN: molecular_function unknown; INVOLVED IN: GPI anchor biosynthetic process; LOCATED IN: integral to membrane, endoplasmic reticulum membrane; EXPRESSED IN: 24 plant structures; EXPRESSED DURING: 13 growth stages; CONTAINS InterPro DOMAIN/s: GPI biosynthesis protein Pig-F (InterPro:IPR009580); Has 280 Blast hits to 280 proteins in 133 species: Archae - 0; Bacteria - 0; Metazoa - 113; F…
Cma_Chr01	904425	T	G	intron_variant	MODIFIER	CmaCh01G001990	FUNCTIONS IN: molecular_function unknown; INVOLVED IN: GPI anchor biosynthetic process; LOCATED IN: integral to membrane, endoplasmic reticulum membrane; EXPRESSED IN: 24 plant structures; EXPRESSED DURING: 13 growth stages; CONTAINS InterPro DOMAIN/s: GPI biosynthesis protein Pig-F (InterPro:IPR009580); Has 280 Blast hits to 280 proteins in 133 species: Archae - 0; Bacteria - 0; Metazoa - 113; F…
Cma_Chr01	905917	T	C	upstream_gene_variant	MODIFIER	CmaCh01G001990	FUNCTIONS IN: molecular_function unknown; INVOLVED IN: GPI anchor biosynthetic process; LOCATED IN: integral to membrane, endoplasmic reticulum membrane; EXPRESSED IN: 24 plant structures; EXPRESSED DURING: 13 growth stages; CONTAINS InterPro DOMAIN/s: GPI biosynthesis protein Pig-F (InterPro:IPR009580); Has 280 Blast hits to 280 proteins in 133 species: Archae - 0; Bacteria - 0; Metazoa - 113; F…
Cma_Chr01	906157	T	C	upstream_gene_variant	MODIFIER	CmaCh01G001990	FUNCTIONS IN: molecular_function unknown; INVOLVED IN: GPI anchor biosynthetic process; LOCATED IN: integral to membrane, endoplasmic reticulum membrane; EXPRESSED IN: 24 plant structures; EXPRESSED DURING: 13 growth stages; CONTAINS InterPro DOMAIN/s: GPI biosynthesis protein Pig-F (InterPro:IPR009580); Has 280 Blast hits to 280 proteins in 133 species: Archae - 0; Bacteria - 0; Metazoa - 113; F…
Cma_Chr01	906229	A	G	upstream_gene_variant	MODIFIER	CmaCh01G001990	FUNCTIONS IN: molecular_function unknown; INVOLVED IN: GPI anchor biosynthetic process; LOCATED IN: integral to membrane, endoplasmic reticulum membrane; EXPRESSED IN: 24 plant structures; EXPRESSED DURING: 13 growth stages; CONTAINS InterPro DOMAIN/s: GPI biosynthesis protein Pig-F (InterPro:IPR009580); Has 280 Blast hits to 280 proteins in 133 species: Archae - 0; Bacteria - 0; Metazoa - 113; F…
Cma_Chr01	907020	T	C	upstream_gene_variant	MODIFIER	CmaCh01G001990	FUNCTIONS IN: molecular_function unknown; INVOLVED IN: GPI anchor biosynthetic process; LOCATED IN: integral to membrane, endoplasmic reticulum membrane; EXPRESSED IN: 24 plant structures; EXPRESSED DURING: 13 growth stages; CONTAINS InterPro DOMAIN/s: GPI biosynthesis protein Pig-F (InterPro:IPR009580); Has 280 Blast hits to 280 proteins in 133 species: Archae - 0; Bacteria - 0; Metazoa - 113; F…
Cma_Chr01	907281	C	A	upstream_gene_variant	MODIFIER	CmaCh01G001990	FUNCTIONS IN: molecular_function unknown; INVOLVED IN: GPI anchor biosynthetic process; LOCATED IN: integral to membrane, endoplasmic reticulum membrane; EXPRESSED IN: 24 plant structures; EXPRESSED DURING: 13 growth stages; CONTAINS InterPro DOMAIN/s: GPI biosynthesis protein Pig-F (InterPro:IPR009580); Has 280 Blast hits to 280 proteins in 133 species: Archae - 0; Bacteria - 0; Metazoa - 113; F…
Cma_Chr01	907866	A	T	intergenic_region	MODIFIER	CmaCh01G001990-CmaCh01G002000	FUNCTIONS IN: molecular_function unknown; INVOLVED IN: GPI anchor biosynthetic process; LOCATED IN: integral to membrane, endoplasmic reticulum membrane; EXPRESSED IN: 24 plant structures; EXPRESSED DURING: 13 growth stages; CONTAINS InterPro DOMAIN/s: GPI biosynthesis protein Pig-F (InterPro:IPR009580); Has 280 Blast hits to 280 proteins in 133 species: Archae - 0; Bacteria - 0; Metazoa - 113; F…
Cma_Chr01	908544	T	C	upstream_gene_variant	MODIFIER	CmaCh01G002000	4-coumarate:CoA ligase 2
Cma_Chr01	908651	T	C	upstream_gene_variant	MODIFIER	CmaCh01G002000	4-coumarate:CoA ligase 2
Cma_Chr01	909618	G	A	upstream_gene_variant	MODIFIER	CmaCh01G002000	4-coumarate:CoA ligase 2
Cma_Chr01	909666	G	T	upstream_gene_variant	MODIFIER	CmaCh01G002000	4-coumarate:CoA ligase 2
Cma_Chr01	910107	T	C	synonymous_variant	LOW	CmaCh01G002000	4-coumarate:CoA ligase 2
Cma_Chr01	910510	G	A	missense_variant	MODERATE	CmaCh01G002000	4-coumarate:CoA ligase 2
Cma_Chr01	912341	C	T	synonymous_variant	LOW	CmaCh01G002000	4-coumarate:CoA ligase 2
Cma_Chr01	912724	A	T	downstream_gene_variant	MODIFIER	CmaCh01G002010	uridylyltransferase-related
Cma_Chr01	913268	A	C	downstream_gene_variant	MODIFIER	CmaCh01G002000	4-coumarate:CoA ligase 2
Cma_Chr01	913337	A	T	3_prime_UTR_variant	MODIFIER	CmaCh01G002010	uridylyltransferase-related
Cma_Chr01	913386	G	A	3_prime_UTR_variant	MODIFIER	CmaCh01G002010	uridylyltransferase-related
Cma_Chr01	913577	C	A	3_prime_UTR_variant	MODIFIER	CmaCh01G002010	uridylyltransferase-related
Cma_Chr01	915896	C	T	intron_variant	MODIFIER	CmaCh01G002010	uridylyltransferase-related
Cma_Chr01	916479	A	C	intron_variant	MODIFIER	CmaCh01G002010	uridylyltransferase-related
Cma_Chr01	916591	T	G	splice_region_variant&intron_variant	LOW	CmaCh01G002010	uridylyltransferase-related
Cma_Chr01	916605	T	C	missense_variant	MODERATE	CmaCh01G002010	uridylyltransferase-related
Cma_Chr01	917488	A	G	synonymous_variant	LOW	CmaCh01G002010	uridylyltransferase-related
Cma_Chr01	918050	A	G	intron_variant	MODIFIER	CmaCh01G002010	uridylyltransferase-related
Cma_Chr01	918246	C	A	intron_variant	MODIFIER	CmaCh01G002010	uridylyltransferase-related
Cma_Chr01	918620	A	C	5_prime_UTR_variant	MODIFIER	CmaCh01G002010	uridylyltransferase-related
Cma_Chr01	920914	G	T	missense_variant	MODERATE	CmaCh01G002020	RmlC-like cupins superfamily protein
Cma_Chr01	921514	T	A	missense_variant	MODERATE	CmaCh01G002020	RmlC-like cupins superfamily protein
Cma_Chr01	922384	T	G	synonymous_variant	LOW	CmaCh01G002030	beta-hexosaminidase 2
Cma_Chr01	923000	C	T	downstream_gene_variant	MODIFIER	CmaCh01G002020	RmlC-like cupins superfamily protein
Cma_Chr01	923754	G	T	missense_variant	MODERATE	CmaCh01G002030	beta-hexosaminidase 2
Cma_Chr01	924064	G	A	upstream_gene_variant	MODIFIER	CmaCh01G002030	beta-hexosaminidase 2
Cma_Chr01	924133	T	A	upstream_gene_variant	MODIFIER	CmaCh01G002030	beta-hexosaminidase 2
Cma_Chr01	924153	A	G	upstream_gene_variant	MODIFIER	CmaCh01G002030	beta-hexosaminidase 2
Cma_Chr01	924294	T	G	upstream_gene_variant	MODIFIER	CmaCh01G002030	beta-hexosaminidase 2
Cma_Chr01	924308	G	T	upstream_gene_variant	MODIFIER	CmaCh01G002030	beta-hexosaminidase 2
Cma_Chr01	924327	C	T	upstream_gene_variant	MODIFIER	CmaCh01G002030	beta-hexosaminidase 2
Cma_Chr01	924890	G	A	upstream_gene_variant	MODIFIER	CmaCh01G002030	beta-hexosaminidase 2
Cma_Chr01	925013	A	T	upstream_gene_variant	MODIFIER	CmaCh01G002030	beta-hexosaminidase 2
Cma_Chr01	926614	C	T	synonymous_variant	LOW	CmaCh01G002040	Plant protein of unknown function (DUF946)
Cma_Chr01	926920	G	C	synonymous_variant	LOW	CmaCh01G002040	Plant protein of unknown function (DUF946)
Cma_Chr01	927227	A	T	missense_variant	MODERATE	CmaCh01G002040	Plant protein of unknown function (DUF946)
Cma_Chr01	928217	A	G	intron_variant	MODIFIER	CmaCh01G002040	Plant protein of unknown function (DUF946)
Cma_Chr01	928562	T	G	intron_variant	MODIFIER	CmaCh01G002040	Plant protein of unknown function (DUF946)
Cma_Chr01	928689	A	C	missense_variant	MODERATE	CmaCh01G002040	Plant protein of unknown function (DUF946)
Cma_Chr01	930606	A	C	downstream_gene_variant	MODIFIER	CmaCh01G002040	Plant protein of unknown function (DUF946)
Cma_Chr01	931202	G	T	upstream_gene_variant	MODIFIER	CmaCh01G002050	P-loop containing nucleoside triphosphate hydrolases superfamily protein
Cma_Chr01	931713	T	A	upstream_gene_variant	MODIFIER	CmaCh01G002050	P-loop containing nucleoside triphosphate hydrolases superfamily protein
Cma_Chr01	931742	A	G	upstream_gene_variant	MODIFIER	CmaCh01G002050	P-loop containing nucleoside triphosphate hydrolases superfamily protein
Cma_Chr01	931813	T	C	upstream_gene_variant	MODIFIER	CmaCh01G002050	P-loop containing nucleoside triphosphate hydrolases superfamily protein
Cma_Chr01	931922	A	C	upstream_gene_variant	MODIFIER	CmaCh01G002050	P-loop containing nucleoside triphosphate hydrolases superfamily protein
Cma_Chr01	932458	G	A	upstream_gene_variant	MODIFIER	CmaCh01G002050	P-loop containing nucleoside triphosphate hydrolases superfamily protein
Cma_Chr01	933654	A	G	synonymous_variant	LOW	CmaCh01G002050	P-loop containing nucleoside triphosphate hydrolases superfamily protein
Cma_Chr01	933732	T	C	synonymous_variant	LOW	CmaCh01G002050	P-loop containing nucleoside triphosphate hydrolases superfamily protein
Cma_Chr01	934138	A	G	splice_region_variant&intron_variant	LOW	CmaCh01G002050	P-loop containing nucleoside triphosphate hydrolases superfamily protein
Cma_Chr01	934234	T	G	intron_variant	MODIFIER	CmaCh01G002050	P-loop containing nucleoside triphosphate hydrolases superfamily protein
Cma_Chr01	934305	C	T	intron_variant	MODIFIER	CmaCh01G002050	P-loop containing nucleoside triphosphate hydrolases superfamily protein
Cma_Chr01	934351	A	T	intron_variant	MODIFIER	CmaCh01G002050	P-loop containing nucleoside triphosphate hydrolases superfamily protein
Cma_Chr01	934390	A	G	intron_variant	MODIFIER	CmaCh01G002050	P-loop containing nucleoside triphosphate hydrolases superfamily protein
Cma_Chr01	934473	C	A	intron_variant	MODIFIER	CmaCh01G002050	P-loop containing nucleoside triphosphate hydrolases superfamily protein
Cma_Chr01	934569	C	G	intron_variant	MODIFIER	CmaCh01G002050	P-loop containing nucleoside triphosphate hydrolases superfamily protein
Cma_Chr01	934596	C	T	intron_variant	MODIFIER	CmaCh01G002050	P-loop containing nucleoside triphosphate hydrolases superfamily protein
Cma_Chr01	934646	A	G	upstream_gene_variant	MODIFIER	CmaCh01G002060	unknown protein; FUNCTIONS IN: molecular_function unknown; INVOLVED IN: biological_process unknown; LOCATED IN: endomembrane system; EXPRESSED IN: 8 plant structures; EXPRESSED DURING: 4 anthesis, petal differentiation and expansion stage; BEST Arabidopsis thaliana protein match is: unknown protein (TAIR:AT1G05575.1); Has 61 Blast hits to 61 proteins in 10 species: Archae - 0; Bacteria - 0; Metaz…
Cma_Chr01	934705	T	A	upstream_gene_variant	MODIFIER	CmaCh01G002060	unknown protein; FUNCTIONS IN: molecular_function unknown; INVOLVED IN: biological_process unknown; LOCATED IN: endomembrane system; EXPRESSED IN: 8 plant structures; EXPRESSED DURING: 4 anthesis, petal differentiation and expansion stage; BEST Arabidopsis thaliana protein match is: unknown protein (TAIR:AT1G05575.1); Has 61 Blast hits to 61 proteins in 10 species: Archae - 0; Bacteria - 0; Metaz…
Cma_Chr01	935228	G	A	upstream_gene_variant	MODIFIER	CmaCh01G002060	unknown protein; FUNCTIONS IN: molecular_function unknown; INVOLVED IN: biological_process unknown; LOCATED IN: endomembrane system; EXPRESSED IN: 8 plant structures; EXPRESSED DURING: 4 anthesis, petal differentiation and expansion stage; BEST Arabidopsis thaliana protein match is: unknown protein (TAIR:AT1G05575.1); Has 61 Blast hits to 61 proteins in 10 species: Archae - 0; Bacteria - 0; Metaz…
Cma_Chr01	936586	A	T	upstream_gene_variant	MODIFIER	CmaCh01G002060	unknown protein; FUNCTIONS IN: molecular_function unknown; INVOLVED IN: biological_process unknown; LOCATED IN: endomembrane system; EXPRESSED IN: 8 plant structures; EXPRESSED DURING: 4 anthesis, petal differentiation and expansion stage; BEST Arabidopsis thaliana protein match is: unknown protein (TAIR:AT1G05575.1); Has 61 Blast hits to 61 proteins in 10 species: Archae - 0; Bacteria - 0; Metaz…
Cma_Chr01	939348	T	G	upstream_gene_variant	MODIFIER	CmaCh01G002070	homeobox from Arabidopsis thaliana
Cma_Chr01	940609	A	G	upstream_gene_variant	MODIFIER	CmaCh01G002070	homeobox from Arabidopsis thaliana
Cma_Chr01	940656	C	T	upstream_gene_variant	MODIFIER	CmaCh01G002070	homeobox from Arabidopsis thaliana
Cma_Chr01	940657	T	C	upstream_gene_variant	MODIFIER	CmaCh01G002070	homeobox from Arabidopsis thaliana
Cma_Chr01	941128	G	C	upstream_gene_variant	MODIFIER	CmaCh01G002070	homeobox from Arabidopsis thaliana
Cma_Chr01	941696	T	A	intron_variant	MODIFIER	CmaCh01G002070	homeobox from Arabidopsis thaliana
Cma_Chr01	941718	T	C	intron_variant	MODIFIER	CmaCh01G002070	homeobox from Arabidopsis thaliana
Cma_Chr01	941917	G	A	downstream_gene_variant	MODIFIER	CmaCh01G002080	proline-rich family protein
Cma_Chr01	942787	A	T	3_prime_UTR_variant	MODIFIER	CmaCh01G002070	homeobox from Arabidopsis thaliana
Cma_Chr01	942831	G	A	downstream_gene_variant	MODIFIER	CmaCh01G002070	homeobox from Arabidopsis thaliana
Cma_Chr01	944202	C	T	3_prime_UTR_variant	MODIFIER	CmaCh01G002080	proline-rich family protein
Cma_Chr01	944268	A	G	synonymous_variant	LOW	CmaCh01G002080	proline-rich family protein
Cma_Chr01	944575	A	G	downstream_gene_variant	MODIFIER	CmaCh01G002070	homeobox from Arabidopsis thaliana
Cma_Chr01	944859	C	T	intron_variant	MODIFIER	CmaCh01G002080	proline-rich family protein
Cma_Chr01	944922	C	T	intron_variant	MODIFIER	CmaCh01G002080	proline-rich family protein
Cma_Chr01	945256	A	G	intron_variant	MODIFIER	CmaCh01G002080	proline-rich family protein
Cma_Chr01	945470	A	G	intron_variant	MODIFIER	CmaCh01G002080	proline-rich family protein
Cma_Chr01	945960	C	T	downstream_gene_variant	MODIFIER	CmaCh01G002090	Protein kinase superfamily protein
Cma_Chr01	946478	A	C	downstream_gene_variant	MODIFIER	CmaCh01G002090	Protein kinase superfamily protein
Cma_Chr01	946740	C	G	missense_variant	MODERATE	CmaCh01G002080	proline-rich family protein
Cma_Chr01	947062	G	A	synonymous_variant	LOW	CmaCh01G002080	proline-rich family protein
Cma_Chr01	947662	A	T	3_prime_UTR_variant	MODIFIER	CmaCh01G002090	Protein kinase superfamily protein
Cma_Chr01	947845	T	C	missense_variant	MODERATE	CmaCh01G002090	Protein kinase superfamily protein
Cma_Chr01	947940	G	A	missense_variant	MODERATE	CmaCh01G002090	Protein kinase superfamily protein
Cma_Chr01	948146	C	T	synonymous_variant	LOW	CmaCh01G002090	Protein kinase superfamily protein
Cma_Chr01	948388	T	G	missense_variant	MODERATE	CmaCh01G002090	Protein kinase superfamily protein
Cma_Chr01	948512	A	G	synonymous_variant	LOW	CmaCh01G002090	Protein kinase superfamily protein
Cma_Chr01	948860	A	G	upstream_gene_variant	MODIFIER	CmaCh01G002080	proline-rich family protein
Cma_Chr01	948895	T	A	upstream_gene_variant	MODIFIER	CmaCh01G002080	proline-rich family protein
Cma_Chr01	949136	C	T	upstream_gene_variant	MODIFIER	CmaCh01G002080	proline-rich family protein
Cma_Chr01	949395	C	T	splice_region_variant&intron_variant	LOW	CmaCh01G002090	Protein kinase superfamily protein
Cma_Chr01	949451	A	G	intron_variant	MODIFIER	CmaCh01G002090	Protein kinase superfamily protein
Cma_Chr01	949913	T	C	intron_variant	MODIFIER	CmaCh01G002090	Protein kinase superfamily protein
Cma_Chr01	950390	T	C	intron_variant	MODIFIER	CmaCh01G002090	Protein kinase superfamily protein
Cma_Chr01	950480	G	A	intron_variant	MODIFIER	CmaCh01G002090	Protein kinase superfamily protein
Cma_Chr01	950527	A	G	intron_variant	MODIFIER	CmaCh01G002090	Protein kinase superfamily protein
Cma_Chr01	950597	T	C	intron_variant	MODIFIER	CmaCh01G002090	Protein kinase superfamily protein
Cma_Chr01	950874	C	T	missense_variant	MODERATE	CmaCh01G002090	Protein kinase superfamily protein
Cma_Chr01	951726	T	G	missense_variant	MODERATE	CmaCh01G002090	Protein kinase superfamily protein
Cma_Chr01	952026	T	C	intron_variant	MODIFIER	CmaCh01G002090	Protein kinase superfamily protein
Cma_Chr01	952261	A	C	intron_variant	MODIFIER	CmaCh01G002090	Protein kinase superfamily protein
Cma_Chr01	953132	G	A	upstream_gene_variant	MODIFIER	CmaCh01G002090	Protein kinase superfamily protein
Cma_Chr01	954042	G	T	upstream_gene_variant	MODIFIER	CmaCh01G002090	Protein kinase superfamily protein
Cma_Chr01	954327	A	G	upstream_gene_variant	MODIFIER	CmaCh01G002090	Protein kinase superfamily protein
Cma_Chr01	954732	C	T	intergenic_region	MODIFIER	CmaCh01G002090-CmaCh01G002100	Protein kinase superfamily protein ::O-fucosyltransferase family protein
Cma_Chr01	954744	A	G	intergenic_region	MODIFIER	CmaCh01G002090-CmaCh01G002100	Protein kinase superfamily protein ::O-fucosyltransferase family protein
Cma_Chr01	954815	G	A	intergenic_region	MODIFIER	CmaCh01G002090-CmaCh01G002100	Protein kinase superfamily protein ::O-fucosyltransferase family protein
Cma_Chr01	954886	G	A	intergenic_region	MODIFIER	CmaCh01G002090-CmaCh01G002100	Protein kinase superfamily protein ::O-fucosyltransferase family protein
Cma_Chr01	955975	G	T	intergenic_region	MODIFIER	CmaCh01G002090-CmaCh01G002100	Protein kinase superfamily protein ::O-fucosyltransferase family protein
Cma_Chr01	956273	T	C	intergenic_region	MODIFIER	CmaCh01G002090-CmaCh01G002100	Protein kinase superfamily protein ::O-fucosyltransferase family protein
Cma_Chr01	956331	T	C	intergenic_region	MODIFIER	CmaCh01G002090-CmaCh01G002100	Protein kinase superfamily protein ::O-fucosyltransferase family protein
Cma_Chr01	956507	G	A	intergenic_region	MODIFIER	CmaCh01G002090-CmaCh01G002100	Protein kinase superfamily protein ::O-fucosyltransferase family protein
Cma_Chr01	957336	C	T	intergenic_region	MODIFIER	CmaCh01G002090-CmaCh01G002100	Protein kinase superfamily protein ::O-fucosyltransferase family protein
Cma_Chr01	957440	A	T	intergenic_region	MODIFIER	CmaCh01G002090-CmaCh01G002100	Protein kinase superfamily protein ::O-fucosyltransferase family protein
Cma_Chr01	957590	A	G	intergenic_region	MODIFIER	CmaCh01G002090-CmaCh01G002100	Protein kinase superfamily protein ::O-fucosyltransferase family protein
Cma_Chr01	958562	A	C	upstream_gene_variant	MODIFIER	CmaCh01G002100	O-fucosyltransferase family protein
Cma_Chr01	958727	G	T	upstream_gene_variant	MODIFIER	CmaCh01G002100	O-fucosyltransferase family protein
Cma_Chr01	958872	T	A	upstream_gene_variant	MODIFIER	CmaCh01G002100	O-fucosyltransferase family protein
Cma_Chr01	959279	C	T	upstream_gene_variant	MODIFIER	CmaCh01G002100	O-fucosyltransferase family protein
Cma_Chr01	959302	T	C	upstream_gene_variant	MODIFIER	CmaCh01G002100	O-fucosyltransferase family protein
Cma_Chr01	959926	G	C	upstream_gene_variant	MODIFIER	CmaCh01G002100	O-fucosyltransferase family protein
Cma_Chr01	960048	G	A	upstream_gene_variant	MODIFIER	CmaCh01G002100	O-fucosyltransferase family protein
Cma_Chr01	960252	A	G	5_prime_UTR_variant	MODIFIER	CmaCh01G002100	O-fucosyltransferase family protein
Cma_Chr01	960853	G	T	missense_variant	MODERATE	CmaCh01G002100	O-fucosyltransferase family protein
Cma_Chr01	960981	C	A	synonymous_variant	LOW	CmaCh01G002100	O-fucosyltransferase family protein
Cma_Chr01	961603	T	C	intron_variant	MODIFIER	CmaCh01G002100	O-fucosyltransferase family protein
Cma_Chr01	961700	C	T	intron_variant	MODIFIER	CmaCh01G002100	O-fucosyltransferase family protein
Cma_Chr01	961757	C	T	intron_variant	MODIFIER	CmaCh01G002100	O-fucosyltransferase family protein
Cma_Chr01	961839	T	C	intron_variant	MODIFIER	CmaCh01G002100	O-fucosyltransferase family protein
Cma_Chr01	961842	C	T	intron_variant	MODIFIER	CmaCh01G002100	O-fucosyltransferase family protein
Cma_Chr01	962262	A	T	intron_variant	MODIFIER	CmaCh01G002100	O-fucosyltransferase family protein
Cma_Chr01	962557	G	T	intron_variant	MODIFIER	CmaCh01G002100	O-fucosyltransferase family protein
Cma_Chr01	962673	C	G	intron_variant	MODIFIER	CmaCh01G002100	O-fucosyltransferase family protein
Cma_Chr01	962760	G	A	intron_variant	MODIFIER	CmaCh01G002100	O-fucosyltransferase family protein
Cma_Chr01	962860	C	T	intron_variant	MODIFIER	CmaCh01G002100	O-fucosyltransferase family protein
Cma_Chr01	962864	A	G	intron_variant	MODIFIER	CmaCh01G002100	O-fucosyltransferase family protein
Cma_Chr01	962971	G	T	upstream_gene_variant	MODIFIER	CmaCh01G002110	Ribosomal protein L6 family protein
Cma_Chr01	963048	C	T	upstream_gene_variant	MODIFIER	CmaCh01G002110	Ribosomal protein L6 family protein
Cma_Chr01	963106	G	A	upstream_gene_variant	MODIFIER	CmaCh01G002110	Ribosomal protein L6 family protein
Cma_Chr01	963246	C	A	upstream_gene_variant	MODIFIER	CmaCh01G002110	Ribosomal protein L6 family protein
Cma_Chr01	963517	C	A	synonymous_variant	LOW	CmaCh01G002100	O-fucosyltransferase family protein
Cma_Chr01	963603	C	T	upstream_gene_variant	MODIFIER	CmaCh01G002110	Ribosomal protein L6 family protein
Cma_Chr01	964077	G	T	synonymous_variant	LOW	CmaCh01G002100	O-fucosyltransferase family protein
Cma_Chr01	964212	T	C	synonymous_variant	LOW	CmaCh01G002100	O-fucosyltransferase family protein
Cma_Chr01	964300	C	T	3_prime_UTR_variant	MODIFIER	CmaCh01G002100	O-fucosyltransferase family protein
Cma_Chr01	964333	C	T	3_prime_UTR_variant	MODIFIER	CmaCh01G002100	O-fucosyltransferase family protein
Cma_Chr01	965153	C	T	missense_variant	MODERATE	CmaCh01G002110	Ribosomal protein L6 family protein
Cma_Chr01	965824	C	A	downstream_gene_variant	MODIFIER	CmaCh01G002100	O-fucosyltransferase family protein
Cma_Chr01	965902	G	A	downstream_gene_variant	MODIFIER	CmaCh01G002100	O-fucosyltransferase family protein
Cma_Chr01	966052	T	G	downstream_gene_variant	MODIFIER	CmaCh01G002100	O-fucosyltransferase family protein
Cma_Chr01	966127	C	T	downstream_gene_variant	MODIFIER	CmaCh01G002100	O-fucosyltransferase family protein
Cma_Chr01	966301	T	A	splice_region_variant&intron_variant	LOW	CmaCh01G002110	Ribosomal protein L6 family protein
Cma_Chr01	966502	C	T	downstream_gene_variant	MODIFIER	CmaCh01G002100	O-fucosyltransferase family protein
Cma_Chr01	966506	A	G	downstream_gene_variant	MODIFIER	CmaCh01G002100	O-fucosyltransferase family protein
Cma_Chr01	966625	G	T	missense_variant	MODERATE	CmaCh01G002110	Ribosomal protein L6 family protein
Cma_Chr01	966892	C	A	3_prime_UTR_variant	MODIFIER	CmaCh01G002110	Ribosomal protein L6 family protein
Cma_Chr01	967060	G	T	downstream_gene_variant	MODIFIER	CmaCh01G002110	Ribosomal protein L6 family protein
Cma_Chr01	967100	T	C	downstream_gene_variant	MODIFIER	CmaCh01G002110	Ribosomal protein L6 family protein
Cma_Chr01	967191	T	C	downstream_gene_variant	MODIFIER	CmaCh01G002110	Ribosomal protein L6 family protein
Cma_Chr01	967196	T	C	downstream_gene_variant	MODIFIER	CmaCh01G002110	Ribosomal protein L6 family protein
Cma_Chr01	967738	T	C	synonymous_variant	LOW	CmaCh01G002120	tetratricopeptide repeat (TPR)-containing protein
Cma_Chr01	967951	A	G	synonymous_variant	LOW	CmaCh01G002120	tetratricopeptide repeat (TPR)-containing protein
Cma_Chr01	968029	G	A	synonymous_variant	LOW	CmaCh01G002120	tetratricopeptide repeat (TPR)-containing protein
Cma_Chr01	968410	A	C	missense_variant	MODERATE	CmaCh01G002120	tetratricopeptide repeat (TPR)-containing protein
Cma_Chr01	968568	C	A	missense_variant	MODERATE	CmaCh01G002120	tetratricopeptide repeat (TPR)-containing protein
Cma_Chr01	969718	C	T	synonymous_variant	LOW	CmaCh01G002120	tetratricopeptide repeat (TPR)-containing protein
Cma_Chr01	970323	C	T	missense_variant	MODERATE	CmaCh01G002120	tetratricopeptide repeat (TPR)-containing protein
Cma_Chr01	971328	A	G	intron_variant	MODIFIER	CmaCh01G002120	tetratricopeptide repeat (TPR)-containing protein
Cma_Chr01	971659	G	A	intron_variant	MODIFIER	CmaCh01G002120	tetratricopeptide repeat (TPR)-containing protein
Cma_Chr01	971733	C	T	splice_donor_variant&intron_variant	HIGH	CmaCh01G002120	tetratricopeptide repeat (TPR)-containing protein
Cma_Chr01	972710	A	T	synonymous_variant	LOW	CmaCh01G002120	tetratricopeptide repeat (TPR)-containing protein
Cma_Chr01	973005	A	G	intron_variant	MODIFIER	CmaCh01G002120	tetratricopeptide repeat (TPR)-containing protein
Cma_Chr01	973882	A	C	intron_variant	MODIFIER	CmaCh01G002120	tetratricopeptide repeat (TPR)-containing protein
Cma_Chr01	974034	T	G	intron_variant	MODIFIER	CmaCh01G002120	tetratricopeptide repeat (TPR)-containing protein
Cma_Chr01	974039	G	A	intron_variant	MODIFIER	CmaCh01G002120	tetratricopeptide repeat (TPR)-containing protein
Cma_Chr01	974212	T	C	intron_variant	MODIFIER	CmaCh01G002120	tetratricopeptide repeat (TPR)-containing protein
Cma_Chr01	974731	G	A	intron_variant	MODIFIER	CmaCh01G002120	tetratricopeptide repeat (TPR)-containing protein
Cma_Chr01	974965	C	A	intron_variant	MODIFIER	CmaCh01G002120	tetratricopeptide repeat (TPR)-containing protein
Cma_Chr01	975064	A	G	intron_variant	MODIFIER	CmaCh01G002120	tetratricopeptide repeat (TPR)-containing protein
Cma_Chr01	975318	G	A	intron_variant	MODIFIER	CmaCh01G002120	tetratricopeptide repeat (TPR)-containing protein
Cma_Chr01	975564	A	C	intron_variant	MODIFIER	CmaCh01G002120	tetratricopeptide repeat (TPR)-containing protein
Cma_Chr01	975851	C	A	missense_variant	MODERATE	CmaCh01G002120	tetratricopeptide repeat (TPR)-containing protein
Cma_Chr01	975941	A	T	splice_region_variant&intron_variant	LOW	CmaCh01G002120	tetratricopeptide repeat (TPR)-containing protein
Cma_Chr01	977106	C	T	intron_variant	MODIFIER	CmaCh01G002120	tetratricopeptide repeat (TPR)-containing protein
Cma_Chr01	977130	T	A	intron_variant	MODIFIER	CmaCh01G002120	tetratricopeptide repeat (TPR)-containing protein
Cma_Chr01	977163	T	C	intron_variant	MODIFIER	CmaCh01G002120	tetratricopeptide repeat (TPR)-containing protein
Cma_Chr01	977235	G	A	missense_variant	MODERATE	CmaCh01G002120	tetratricopeptide repeat (TPR)-containing protein
Cma_Chr01	977370	G	A	splice_region_variant&intron_variant	LOW	CmaCh01G002120	tetratricopeptide repeat (TPR)-containing protein
Cma_Chr01	977808	G	A	intron_variant	MODIFIER	CmaCh01G002120	tetratricopeptide repeat (TPR)-containing protein
Cma_Chr01	977882	C	T	intron_variant	MODIFIER	CmaCh01G002120	tetratricopeptide repeat (TPR)-containing protein
Cma_Chr01	978342	T	G	missense_variant	MODERATE	CmaCh01G002120	tetratricopeptide repeat (TPR)-containing protein
Cma_Chr01	978849	A	G	missense_variant	MODERATE	CmaCh01G002120	tetratricopeptide repeat (TPR)-containing protein
Cma_Chr01	978998	A	G	intron_variant	MODIFIER	CmaCh01G002120	tetratricopeptide repeat (TPR)-containing protein
Cma_Chr01	979042	A	G	intron_variant	MODIFIER	CmaCh01G002120	tetratricopeptide repeat (TPR)-containing protein
Cma_Chr01	979145	C	A	intron_variant	MODIFIER	CmaCh01G002120	tetratricopeptide repeat (TPR)-containing protein
Cma_Chr01	979652	G	A	intron_variant	MODIFIER	CmaCh01G002120	tetratricopeptide repeat (TPR)-containing protein
Cma_Chr01	979716	G	A	intron_variant	MODIFIER	CmaCh01G002120	tetratricopeptide repeat (TPR)-containing protein
Cma_Chr01	980125	T	G	missense_variant	MODERATE	CmaCh01G002120	tetratricopeptide repeat (TPR)-containing protein
Cma_Chr01	980341	T	C	intron_variant	MODIFIER	CmaCh01G002120	tetratricopeptide repeat (TPR)-containing protein
Cma_Chr01	980469	A	G	intron_variant	MODIFIER	CmaCh01G002120	tetratricopeptide repeat (TPR)-containing protein
Cma_Chr01	980508	A	T	synonymous_variant	LOW	CmaCh01G002120	tetratricopeptide repeat (TPR)-containing protein
Cma_Chr01	980589	G	A	synonymous_variant	LOW	CmaCh01G002120	tetratricopeptide repeat (TPR)-containing protein
Cma_Chr01	980812	A	G	synonymous_variant	LOW	CmaCh01G002120	tetratricopeptide repeat (TPR)-containing protein
Cma_Chr01	981017	G	A	intron_variant	MODIFIER	CmaCh01G002120	tetratricopeptide repeat (TPR)-containing protein
Cma_Chr01	981096	A	C	intron_variant	MODIFIER	CmaCh01G002120	tetratricopeptide repeat (TPR)-containing protein
Cma_Chr01	981231	C	T	intron_variant	MODIFIER	CmaCh01G002120	tetratricopeptide repeat (TPR)-containing protein
Cma_Chr01	981238	A	T	intron_variant	MODIFIER	CmaCh01G002120	tetratricopeptide repeat (TPR)-containing protein
Cma_Chr01	981603	A	G	downstream_gene_variant	MODIFIER	CmaCh01G002130	tetratricopeptide repeat (TPR)-containing protein
Cma_Chr01	982615	A	G	synonymous_variant	LOW	CmaCh01G002120	tetratricopeptide repeat (TPR)-containing protein
Cma_Chr01	982708	G	A	downstream_gene_variant	MODIFIER	CmaCh01G002130	tetratricopeptide repeat (TPR)-containing protein
Cma_Chr01	982731	A	G	downstream_gene_variant	MODIFIER	CmaCh01G002130	tetratricopeptide repeat (TPR)-containing protein
Cma_Chr01	982838	A	T	downstream_gene_variant	MODIFIER	CmaCh01G002130	tetratricopeptide repeat (TPR)-containing protein
Cma_Chr01	982953	A	T	downstream_gene_variant	MODIFIER	CmaCh01G002130	tetratricopeptide repeat (TPR)-containing protein
Cma_Chr01	983014	T	C	downstream_gene_variant	MODIFIER	CmaCh01G002130	tetratricopeptide repeat (TPR)-containing protein
Cma_Chr01	983018	G	A	downstream_gene_variant	MODIFIER	CmaCh01G002130	tetratricopeptide repeat (TPR)-containing protein
Cma_Chr01	983277	T	C	upstream_gene_variant	MODIFIER	CmaCh01G002120	tetratricopeptide repeat (TPR)-containing protein
Cma_Chr01	984006	A	T	upstream_gene_variant	MODIFIER	CmaCh01G002120	tetratricopeptide repeat (TPR)-containing protein
Cma_Chr01	984124	T	A	upstream_gene_variant	MODIFIER	CmaCh01G002120	tetratricopeptide repeat (TPR)-containing protein
Cma_Chr01	984141	T	C	upstream_gene_variant	MODIFIER	CmaCh01G002120	tetratricopeptide repeat (TPR)-containing protein
Cma_Chr01	984184	A	G	upstream_gene_variant	MODIFIER	CmaCh01G002120	tetratricopeptide repeat (TPR)-containing protein
Cma_Chr01	984240	C	T	synonymous_variant	LOW	CmaCh01G002130	tetratricopeptide repeat (TPR)-containing protein
Cma_Chr01	984291	T	C	synonymous_variant	LOW	CmaCh01G002130	tetratricopeptide repeat (TPR)-containing protein
Cma_Chr01	984478	C	G	upstream_gene_variant	MODIFIER	CmaCh01G002120	tetratricopeptide repeat (TPR)-containing protein
Cma_Chr01	986619	G	A	upstream_gene_variant	MODIFIER	CmaCh01G002130	tetratricopeptide repeat (TPR)-containing protein
Cma_Chr01	986635	C	T	upstream_gene_variant	MODIFIER	CmaCh01G002130	tetratricopeptide repeat (TPR)-containing protein
Cma_Chr01	986746	C	A	upstream_gene_variant	MODIFIER	CmaCh01G002130	tetratricopeptide repeat (TPR)-containing protein
Cma_Chr01	988039	G	T	upstream_gene_variant	MODIFIER	CmaCh01G002140	Bifunctional inhibitor/lipid-transfer protein/seed storage 2S albumin superfamily protein
Cma_Chr01	988155	G	T	upstream_gene_variant	MODIFIER	CmaCh01G002140	Bifunctional inhibitor/lipid-transfer protein/seed storage 2S albumin superfamily protein
Cma_Chr01	988189	C	T	upstream_gene_variant	MODIFIER	CmaCh01G002140	Bifunctional inhibitor/lipid-transfer protein/seed storage 2S albumin superfamily protein
Cma_Chr01	988453	G	C	upstream_gene_variant	MODIFIER	CmaCh01G002140	Bifunctional inhibitor/lipid-transfer protein/seed storage 2S albumin superfamily protein
Cma_Chr01	988477	C	A	upstream_gene_variant	MODIFIER	CmaCh01G002140	Bifunctional inhibitor/lipid-transfer protein/seed storage 2S albumin superfamily protein
Cma_Chr01	988553	A	G	missense_variant	MODERATE	CmaCh01G002140	Bifunctional inhibitor/lipid-transfer protein/seed storage 2S albumin superfamily protein
Cma_Chr01	989028	A	T	upstream_gene_variant	MODIFIER	CmaCh01G002150	cytochrome P450, family 712, subfamily A, polypeptide 1
Cma_Chr01	989326	C	T	upstream_gene_variant	MODIFIER	CmaCh01G002150	cytochrome P450, family 712, subfamily A, polypeptide 1
Cma_Chr01	989420	A	G	upstream_gene_variant	MODIFIER	CmaCh01G002150	cytochrome P450, family 712, subfamily A, polypeptide 1
Cma_Chr01	989652	T	C	upstream_gene_variant	MODIFIER	CmaCh01G002150	cytochrome P450, family 712, subfamily A, polypeptide 1
Cma_Chr01	989673	T	C	upstream_gene_variant	MODIFIER	CmaCh01G002150	cytochrome P450, family 712, subfamily A, polypeptide 1
Cma_Chr01	989812	C	T	upstream_gene_variant	MODIFIER	CmaCh01G002150	cytochrome P450, family 712, subfamily A, polypeptide 1
Cma_Chr01	999823	T	A	upstream_gene_variant	MODIFIER	CmaCh01G002170	RAB GTPase homolog A4C
Cma_Chr01	1000695	T	A	upstream_gene_variant	MODIFIER	CmaCh01G002180	Leucine-rich repeat (LRR) family protein
Cma_Chr01	1000732	C	A	upstream_gene_variant	MODIFIER	CmaCh01G002180	Leucine-rich repeat (LRR) family protein
Cma_Chr01	1001651	G	A	upstream_gene_variant	MODIFIER	CmaCh01G002180	Leucine-rich repeat (LRR) family protein
Cma_Chr01	1001929	G	T	upstream_gene_variant	MODIFIER	CmaCh01G002180	Leucine-rich repeat (LRR) family protein
Cma_Chr01	1001938	A	T	upstream_gene_variant	MODIFIER	CmaCh01G002180	Leucine-rich repeat (LRR) family protein
Cma_Chr01	1002371	T	C	upstream_gene_variant	MODIFIER	CmaCh01G002180	Leucine-rich repeat (LRR) family protein
Cma_Chr01	1002942	C	A	synonymous_variant	LOW	CmaCh01G002180	Leucine-rich repeat (LRR) family protein
Cma_Chr01	1003116	A	T	synonymous_variant	LOW	CmaCh01G002180	Leucine-rich repeat (LRR) family protein
Cma_Chr01	1003142	G	T	missense_variant	MODERATE	CmaCh01G002180	Leucine-rich repeat (LRR) family protein
Cma_Chr01	1003563	T	A	synonymous_variant	LOW	CmaCh01G002180	Leucine-rich repeat (LRR) family protein
Cma_Chr01	1004347	G	T	downstream_gene_variant	MODIFIER	CmaCh01G002180	Leucine-rich repeat (LRR) family protein
Cma_Chr01	1005103	G	T	3_prime_UTR_variant	MODIFIER	CmaCh01G002190	Ribosomal protein L31e family protein
Cma_Chr01	1005131	A	G	3_prime_UTR_variant	MODIFIER	CmaCh01G002190	Ribosomal protein L31e family protein
Cma_Chr01	1005399	C	A	synonymous_variant	LOW	CmaCh01G002190	Ribosomal protein L31e family protein
Cma_Chr01	1005582	G	A	upstream_gene_variant	MODIFIER	CmaCh01G002200	Small nuclear ribonucleoprotein family protein
Cma_Chr01	1006171	A	G	upstream_gene_variant	MODIFIER	CmaCh01G002200	Small nuclear ribonucleoprotein family protein
Cma_Chr01	1006198	T	A	upstream_gene_variant	MODIFIER	CmaCh01G002200	Small nuclear ribonucleoprotein family protein
Cma_Chr01	1006235	A	G	upstream_gene_variant	MODIFIER	CmaCh01G002200	Small nuclear ribonucleoprotein family protein
Cma_Chr01	1006414	T	G	upstream_gene_variant	MODIFIER	CmaCh01G002200	Small nuclear ribonucleoprotein family protein
Cma_Chr01	1006415	T	C	upstream_gene_variant	MODIFIER	CmaCh01G002200	Small nuclear ribonucleoprotein family protein
Cma_Chr01	1006508	A	G	upstream_gene_variant	MODIFIER	CmaCh01G002200	Small nuclear ribonucleoprotein family protein
Cma_Chr01	1006530	A	G	upstream_gene_variant	MODIFIER	CmaCh01G002200	Small nuclear ribonucleoprotein family protein
Cma_Chr01	1006978	G	A	missense_variant	MODERATE	CmaCh01G002190	Ribosomal protein L31e family protein
Cma_Chr01	1007326	A	G	splice_region_variant&intron_variant	LOW	CmaCh01G002200	Small nuclear ribonucleoprotein family protein
Cma_Chr01	1007607	A	G	upstream_gene_variant	MODIFIER	CmaCh01G002190	Ribosomal protein L31e family protein
Cma_Chr01	1008225	C	A	upstream_gene_variant	MODIFIER	CmaCh01G002190	Ribosomal protein L31e family protein
Cma_Chr01	1008388	A	C	upstream_gene_variant	MODIFIER	CmaCh01G002190	Ribosomal protein L31e family protein
Cma_Chr01	1008615	A	G	upstream_gene_variant	MODIFIER	CmaCh01G002190	Ribosomal protein L31e family protein
Cma_Chr01	1008692	A	T	upstream_gene_variant	MODIFIER	CmaCh01G002190	Ribosomal protein L31e family protein
Cma_Chr01	1009234	A	G	intron_variant	MODIFIER	CmaCh01G002200	Small nuclear ribonucleoprotein family protein
Cma_Chr01	1009407	A	G	intron_variant	MODIFIER	CmaCh01G002200	Small nuclear ribonucleoprotein family protein
Cma_Chr01	1009628	A	T	intron_variant	MODIFIER	CmaCh01G002200	Small nuclear ribonucleoprotein family protein
Cma_Chr01	1009745	T	A	intron_variant	MODIFIER	CmaCh01G002200	Small nuclear ribonucleoprotein family protein
Cma_Chr01	1009749	A	G	intron_variant	MODIFIER	CmaCh01G002200	Small nuclear ribonucleoprotein family protein
Cma_Chr01	1009752	C	A	intron_variant	MODIFIER	CmaCh01G002200	Small nuclear ribonucleoprotein family protein
Cma_Chr01	1009927	C	T	intron_variant	MODIFIER	CmaCh01G002200	Small nuclear ribonucleoprotein family protein
Cma_Chr01	1010927	T	C	3_prime_UTR_variant	MODIFIER	CmaCh01G002200	Small nuclear ribonucleoprotein family protein
Cma_Chr01	1012123	C	T	downstream_gene_variant	MODIFIER	CmaCh01G002200	Small nuclear ribonucleoprotein family protein
Cma_Chr01	1012522	G	A	downstream_gene_variant	MODIFIER	CmaCh01G002200	Small nuclear ribonucleoprotein family protein
Cma_Chr01	1013331	T	A	downstream_gene_variant	MODIFIER	CmaCh01G002210	A20/AN1-like zinc finger family protein
Cma_Chr01	1013515	G	A	downstream_gene_variant	MODIFIER	CmaCh01G002210	A20/AN1-like zinc finger family protein
Cma_Chr01	1014764	T	G	intron_variant	MODIFIER	CmaCh01G002210	A20/AN1-like zinc finger family protein
Cma_Chr01	1015021	A	G	upstream_gene_variant	MODIFIER	CmaCh01G002210	A20/AN1-like zinc finger family protein
Cma_Chr01	1015899	A	G	upstream_gene_variant	MODIFIER	CmaCh01G002210	A20/AN1-like zinc finger family protein
Cma_Chr01	1015945	C	T	upstream_gene_variant	MODIFIER	CmaCh01G002210	A20/AN1-like zinc finger family protein
Cma_Chr01	1016340	A	G	upstream_gene_variant	MODIFIER	CmaCh01G002210	A20/AN1-like zinc finger family protein
Cma_Chr01	1016345	A	G	upstream_gene_variant	MODIFIER	CmaCh01G002210	A20/AN1-like zinc finger family protein
Cma_Chr01	1016528	G	A	upstream_gene_variant	MODIFIER	CmaCh01G002210	A20/AN1-like zinc finger family protein
Cma_Chr01	1016778	T	C	upstream_gene_variant	MODIFIER	CmaCh01G002210	A20/AN1-like zinc finger family protein
Cma_Chr01	1017008	C	T	upstream_gene_variant	MODIFIER	CmaCh01G002220	RNA binding (RRM/RBD/RNP motifs) family protein
Cma_Chr01	1017035	C	T	upstream_gene_variant	MODIFIER	CmaCh01G002220	RNA binding (RRM/RBD/RNP motifs) family protein
Cma_Chr01	1017534	G	T	5_prime_UTR_variant	MODIFIER	CmaCh01G002220	RNA binding (RRM/RBD/RNP motifs) family protein
Cma_Chr01	1018040	T	G	intron_variant	MODIFIER	CmaCh01G002220	RNA binding (RRM/RBD/RNP motifs) family protein
Cma_Chr01	1018137	T	C	intron_variant	MODIFIER	CmaCh01G002220	RNA binding (RRM/RBD/RNP motifs) family protein
Cma_Chr01	1018208	C	T	intron_variant	MODIFIER	CmaCh01G002220	RNA binding (RRM/RBD/RNP motifs) family protein
Cma_Chr01	1018775	C	G	intron_variant	MODIFIER	CmaCh01G002220	RNA binding (RRM/RBD/RNP motifs) family protein
Cma_Chr01	1019581	C	T	missense_variant	MODERATE	CmaCh01G002220	RNA binding (RRM/RBD/RNP motifs) family protein
Cma_Chr01	1020039	A	G	intron_variant	MODIFIER	CmaCh01G002220	RNA binding (RRM/RBD/RNP motifs) family protein
Cma_Chr01	1020277	A	T	intron_variant	MODIFIER	CmaCh01G002220	RNA binding (RRM/RBD/RNP motifs) family protein
Cma_Chr01	1020608	A	G	synonymous_variant	LOW	CmaCh01G002220	RNA binding (RRM/RBD/RNP motifs) family protein
Cma_Chr01	1020890	C	A	missense_variant	MODERATE	CmaCh01G002220	RNA binding (RRM/RBD/RNP motifs) family protein
Cma_Chr01	1022249	T	A	intron_variant	MODIFIER	CmaCh01G002220	RNA binding (RRM/RBD/RNP motifs) family protein
Cma_Chr01	1022905	C	T	synonymous_variant	LOW	CmaCh01G002220	RNA binding (RRM/RBD/RNP motifs) family protein
Cma_Chr01	1023153	T	C	3_prime_UTR_variant	MODIFIER	CmaCh01G002220	RNA binding (RRM/RBD/RNP motifs) family protein
Cma_Chr01	1023414	A	C	3_prime_UTR_variant	MODIFIER	CmaCh01G002220	RNA binding (RRM/RBD/RNP motifs) family protein
Cma_Chr01	1023479	C	A	3_prime_UTR_variant	MODIFIER	CmaCh01G002220	RNA binding (RRM/RBD/RNP motifs) family protein
Cma_Chr01	1024602	A	G	downstream_gene_variant	MODIFIER	CmaCh01G002220	RNA binding (RRM/RBD/RNP motifs) family protein
Cma_Chr01	1024759	A	C	downstream_gene_variant	MODIFIER	CmaCh01G002220	RNA binding (RRM/RBD/RNP motifs) family protein
Cma_Chr01	1025040	T	G	downstream_gene_variant	MODIFIER	CmaCh01G002220	RNA binding (RRM/RBD/RNP motifs) family protein
Cma_Chr01	1025104	C	T	downstream_gene_variant	MODIFIER	CmaCh01G002220	RNA binding (RRM/RBD/RNP motifs) family protein
Cma_Chr01	1025155	T	C	downstream_gene_variant	MODIFIER	CmaCh01G002220	RNA binding (RRM/RBD/RNP motifs) family protein
Cma_Chr01	1027658	C	A	upstream_gene_variant	MODIFIER	CmaCh01G002230	delta subunit of Mt ATP synthase
Cma_Chr01	1027738	A	C	upstream_gene_variant	MODIFIER	CmaCh01G002230	delta subunit of Mt ATP synthase
Cma_Chr01	1027882	C	T	5_prime_UTR_variant	MODIFIER	CmaCh01G002230	delta subunit of Mt ATP synthase
Cma_Chr01	1028041	G	A	missense_variant	MODERATE	CmaCh01G002230	delta subunit of Mt ATP synthase
Cma_Chr01	1028324	C	T	intron_variant	MODIFIER	CmaCh01G002230	delta subunit of Mt ATP synthase
Cma_Chr01	1028426	T	A	intron_variant	MODIFIER	CmaCh01G002230	delta subunit of Mt ATP synthase
Cma_Chr01	1028484	T	G	intron_variant	MODIFIER	CmaCh01G002230	delta subunit of Mt ATP synthase
Cma_Chr01	1028567	T	G	intron_variant	MODIFIER	CmaCh01G002230	delta subunit of Mt ATP synthase
Cma_Chr01	1028569	C	G	intron_variant	MODIFIER	CmaCh01G002230	delta subunit of Mt ATP synthase
Cma_Chr01	1028726	T	A	intron_variant	MODIFIER	CmaCh01G002230	delta subunit of Mt ATP synthase
Cma_Chr01	1029028	T	G	missense_variant	MODERATE	CmaCh01G002230	delta subunit of Mt ATP synthase
Cma_Chr01	1029526	G	A	intron_variant	MODIFIER	CmaCh01G002230	delta subunit of Mt ATP synthase
Cma_Chr01	1029698	A	G	intron_variant	MODIFIER	CmaCh01G002230	delta subunit of Mt ATP synthase
Cma_Chr01	1030578	A	T	3_prime_UTR_variant	MODIFIER	CmaCh01G002230	delta subunit of Mt ATP synthase
Cma_Chr01	1030744	G	A	3_prime_UTR_variant	MODIFIER	CmaCh01G002230	delta subunit of Mt ATP synthase
Cma_Chr01	1031127	G	A	downstream_gene_variant	MODIFIER	CmaCh01G002230	delta subunit of Mt ATP synthase
Cma_Chr01	1032645	C	T	upstream_gene_variant	MODIFIER	CmaCh01G002240	myb domain protein 83
Cma_Chr01	1032859	A	G	upstream_gene_variant	MODIFIER	CmaCh01G002240	myb domain protein 83
Cma_Chr01	1033187	A	G	upstream_gene_variant	MODIFIER	CmaCh01G002240	myb domain protein 83
Cma_Chr01	1034267	C	G	splice_region_variant&intron_variant	LOW	CmaCh01G002240	myb domain protein 83
Cma_Chr01	1034404	T	C	intron_variant	MODIFIER	CmaCh01G002240	myb domain protein 83
Cma_Chr01	1034405	T	C	intron_variant	MODIFIER	CmaCh01G002240	myb domain protein 83
Cma_Chr01	1034737	T	G	splice_region_variant&intron_variant	LOW	CmaCh01G002240	myb domain protein 83
Cma_Chr01	1034914	G	A	missense_variant	MODERATE	CmaCh01G002240	myb domain protein 83
Cma_Chr01	1035019	C	T	synonymous_variant	LOW	CmaCh01G002240	myb domain protein 83
Cma_Chr01	1035421	C	A	3_prime_UTR_variant	MODIFIER	CmaCh01G002240	myb domain protein 83
Cma_Chr01	1037384	T	G	downstream_gene_variant	MODIFIER	CmaCh01G002240	myb domain protein 83
Cma_Chr01	1037720	T	A	intergenic_region	MODIFIER	CmaCh01G002240-CmaCh01G002250	myb domain protein 83 ::NA
Cma_Chr01	1037791	G	A	intergenic_region	MODIFIER	CmaCh01G002240-CmaCh01G002250	myb domain protein 83 ::NA
Cma_Chr01	1037835	A	G	intergenic_region	MODIFIER	CmaCh01G002240-CmaCh01G002250	myb domain protein 83 ::NA
Cma_Chr01	1037954	A	G	intergenic_region	MODIFIER	CmaCh01G002240-CmaCh01G002250	myb domain protein 83 ::NA
Cma_Chr01	1037964	T	G	intergenic_region	MODIFIER	CmaCh01G002240-CmaCh01G002250	myb domain protein 83 ::NA
Cma_Chr01	1038429	G	C	intergenic_region	MODIFIER	CmaCh01G002240-CmaCh01G002250	myb domain protein 83 ::NA
Cma_Chr01	1038501	G	A	intergenic_region	MODIFIER	CmaCh01G002240-CmaCh01G002250	myb domain protein 83 ::NA
Cma_Chr01	1038645	C	T	intergenic_region	MODIFIER	CmaCh01G002240-CmaCh01G002250	myb domain protein 83 ::NA
Cma_Chr01	1038648	G	C	intergenic_region	MODIFIER	CmaCh01G002240-CmaCh01G002250	myb domain protein 83 ::NA
Cma_Chr01	1038754	T	C	intergenic_region	MODIFIER	CmaCh01G002240-CmaCh01G002250	myb domain protein 83 ::NA
Cma_Chr01	1040009	T	G	intergenic_region	MODIFIER	CmaCh01G002240-CmaCh01G002250	myb domain protein 83 ::NA
Cma_Chr01	1040312	T	C	intergenic_region	MODIFIER	CmaCh01G002240-CmaCh01G002250	myb domain protein 83 ::NA
Cma_Chr01	1042727	A	G	upstream_gene_variant	MODIFIER	CmaCh01G002250	NA
Cma_Chr01	1043034	C	T	upstream_gene_variant	MODIFIER	CmaCh01G002250	NA
Cma_Chr01	1043062	A	G	upstream_gene_variant	MODIFIER	CmaCh01G002250	NA
Cma_Chr01	1044560	A	G	stop_lost&splice_region_variant	HIGH	CmaCh01G002250	NA
Cma_Chr01	1045306	G	A	synonymous_variant	LOW	CmaCh01G002260	MATE efflux family protein
Cma_Chr01	1045331	A	T	missense_variant	MODERATE	CmaCh01G002260	MATE efflux family protein
Cma_Chr01	1045868	T	G	downstream_gene_variant	MODIFIER	CmaCh01G002250	NA
Cma_Chr01	1045920	A	T	synonymous_variant	LOW	CmaCh01G002260	MATE efflux family protein
Cma_Chr01	1046296	T	C	downstream_gene_variant	MODIFIER	CmaCh01G002250	NA
Cma_Chr01	1046782	G	C	intron_variant	MODIFIER	CmaCh01G002260	MATE efflux family protein
Cma_Chr01	1046861	C	T	intron_variant	MODIFIER	CmaCh01G002260	MATE efflux family protein
Cma_Chr01	1046971	C	A	intron_variant	MODIFIER	CmaCh01G002260	MATE efflux family protein
Cma_Chr01	1046975	T	C	intron_variant	MODIFIER	CmaCh01G002260	MATE efflux family protein
Cma_Chr01	1049641	G	T	downstream_gene_variant	MODIFIER	CmaCh01G002260	MATE efflux family protein
Cma_Chr01	1052501	G	A	upstream_gene_variant	MODIFIER	CmaCh01G002270	CCCH-type zinc finger protein with ARM repeat domain
Cma_Chr01	1053557	G	A	upstream_gene_variant	MODIFIER	CmaCh01G002270	CCCH-type zinc finger protein with ARM repeat domain
Cma_Chr01	1053985	T	A	upstream_gene_variant	MODIFIER	CmaCh01G002270	CCCH-type zinc finger protein with ARM repeat domain
Cma_Chr01	1056060	G	A	upstream_gene_variant	MODIFIER	CmaCh01G002300	NA
Cma_Chr01	1058877	A	C	missense_variant	MODERATE	CmaCh01G002290	Aldolase-type TIM barrel family protein
Cma_Chr01	1066757	C	T	intron_variant	MODIFIER	CmaCh01G002310	DNA-directed RNA polymerase, RBP11-like
Cma_Chr01	1068001	T	A	intron_variant	MODIFIER	CmaCh01G002310	DNA-directed RNA polymerase, RBP11-like
Cma_Chr01	1068060	A	T	intron_variant	MODIFIER	CmaCh01G002310	DNA-directed RNA polymerase, RBP11-like
Cma_Chr01	1068281	C	T	upstream_gene_variant	MODIFIER	CmaCh01G002320	FKBP-type peptidyl-prolyl cis-trans isomerase family protein
Cma_Chr01	1068556	C	T	upstream_gene_variant	MODIFIER	CmaCh01G002320	FKBP-type peptidyl-prolyl cis-trans isomerase family protein
Cma_Chr01	1068864	A	G	upstream_gene_variant	MODIFIER	CmaCh01G002320	FKBP-type peptidyl-prolyl cis-trans isomerase family protein
Cma_Chr01	1068989	A	G	upstream_gene_variant	MODIFIER	CmaCh01G002320	FKBP-type peptidyl-prolyl cis-trans isomerase family protein
Cma_Chr01	1071184	G	A	downstream_gene_variant	MODIFIER	CmaCh01G002310	DNA-directed RNA polymerase, RBP11-like
Cma_Chr01	1074022	C	G	downstream_gene_variant	MODIFIER	CmaCh01G002330	unknown protein; FUNCTIONS IN: molecular_function unknown; INVOLVED IN: biological_process unknown; LOCATED IN: chloroplast; EXPRESSED IN: 22 plant structures; EXPRESSED DURING: 13 growth stages; Has 23 Blast hits to 23 proteins in 10 species: Archae - 0; Bacteria - 0; Metazoa - 0; Fungi - 0; Plants - 23; Viruses - 0; Other Eukaryotes - 0 (source: NCBI BLink).
Cma_Chr01	1074223	C	T	missense_variant	MODERATE	CmaCh01G002330	unknown protein; FUNCTIONS IN: molecular_function unknown; INVOLVED IN: biological_process unknown; LOCATED IN: chloroplast; EXPRESSED IN: 22 plant structures; EXPRESSED DURING: 13 growth stages; Has 23 Blast hits to 23 proteins in 10 species: Archae - 0; Bacteria - 0; Metazoa - 0; Fungi - 0; Plants - 23; Viruses - 0; Other Eukaryotes - 0 (source: NCBI BLink).
Cma_Chr01	1080946	G	A	intron_variant	MODIFIER	CmaCh01G002340	Protein of unknown function, DUF642
Cma_Chr01	1083160	T	C	upstream_gene_variant	MODIFIER	CmaCh01G002350	sterol methyltransferase 1
Cma_Chr01	1095244	A	G	intron_variant	MODIFIER	CmaCh01G002380	Uncharacterised protein family (UPF0114)
Cma_Chr01	1095861	T	C	splice_region_variant&intron_variant	LOW	CmaCh01G002380	Uncharacterised protein family (UPF0114)
Cma_Chr01	1095927	G	T	downstream_gene_variant	MODIFIER	CmaCh01G002390	Ribosomal protein L1p/L10e family
Cma_Chr01	1096276	T	C	3_prime_UTR_variant	MODIFIER	CmaCh01G002380	Uncharacterised protein family (UPF0114)
Cma_Chr01	1096748	T	C	downstream_gene_variant	MODIFIER	CmaCh01G002380	Uncharacterised protein family (UPF0114)
Cma_Chr01	1096784	G	A	downstream_gene_variant	MODIFIER	CmaCh01G002380	Uncharacterised protein family (UPF0114)
Cma_Chr01	1096785	T	C	downstream_gene_variant	MODIFIER	CmaCh01G002380	Uncharacterised protein family (UPF0114)
Cma_Chr01	1096858	T	C	downstream_gene_variant	MODIFIER	CmaCh01G002380	Uncharacterised protein family (UPF0114)
Cma_Chr01	1096899	T	A	downstream_gene_variant	MODIFIER	CmaCh01G002380	Uncharacterised protein family (UPF0114)
Cma_Chr01	1096907	G	A	downstream_gene_variant	MODIFIER	CmaCh01G002380	Uncharacterised protein family (UPF0114)
Cma_Chr01	1097528	C	G	3_prime_UTR_variant	MODIFIER	CmaCh01G002390	Ribosomal protein L1p/L10e family
Cma_Chr01	1097563	A	G	3_prime_UTR_variant	MODIFIER	CmaCh01G002390	Ribosomal protein L1p/L10e family
Cma_Chr01	1097675	C	T	3_prime_UTR_variant	MODIFIER	CmaCh01G002390	Ribosomal protein L1p/L10e family
Cma_Chr01	1098820	T	C	upstream_gene_variant	MODIFIER	CmaCh01G002400	Protein of unknown function (DUF793)
Cma_Chr01	1098854	C	T	upstream_gene_variant	MODIFIER	CmaCh01G002400	Protein of unknown function (DUF793)
Cma_Chr01	1099005	C	T	upstream_gene_variant	MODIFIER	CmaCh01G002400	Protein of unknown function (DUF793)
Cma_Chr01	1099082	C	T	upstream_gene_variant	MODIFIER	CmaCh01G002400	Protein of unknown function (DUF793)
Cma_Chr01	1099108	T	C	upstream_gene_variant	MODIFIER	CmaCh01G002400	Protein of unknown function (DUF793)
Cma_Chr01	1099193	T	C	upstream_gene_variant	MODIFIER	CmaCh01G002400	Protein of unknown function (DUF793)
Cma_Chr01	1099486	T	A	synonymous_variant	LOW	CmaCh01G002390	Ribosomal protein L1p/L10e family
Cma_Chr01	1105744	C	T	upstream_gene_variant	MODIFIER	CmaCh01G002410	NA
Cma_Chr01	1106848	T	A	intron_variant	MODIFIER	CmaCh01G002420	AGAMOUS-like 15
Cma_Chr01	1108709	A	G	upstream_gene_variant	MODIFIER	CmaCh01G002420	AGAMOUS-like 15
Cma_Chr01	1126582	C	G	upstream_gene_variant	MODIFIER	CmaCh01G002440	Protein kinase superfamily protein
Cma_Chr01	1131884	G	A	upstream_gene_variant	MODIFIER	CmaCh01G002460	acyl-CoA sterol acyl transferase 1
Cma_Chr01	1133364	T	C	upstream_gene_variant	MODIFIER	CmaCh01G002470	hydroxymethylbilane synthase
Cma_Chr01	1133403	C	T	upstream_gene_variant	MODIFIER	CmaCh01G002470	hydroxymethylbilane synthase
Cma_Chr01	1133561	T	C	5_prime_UTR_variant	MODIFIER	CmaCh01G002470	hydroxymethylbilane synthase
Cma_Chr01	1133629	C	A	synonymous_variant	LOW	CmaCh01G002470	hydroxymethylbilane synthase
Cma_Chr01	1134375	A	G	downstream_gene_variant	MODIFIER	CmaCh01G002460	acyl-CoA sterol acyl transferase 1
Cma_Chr01	1134406	A	G	downstream_gene_variant	MODIFIER	CmaCh01G002460	acyl-CoA sterol acyl transferase 1
Cma_Chr01	1134437	G	A	downstream_gene_variant	MODIFIER	CmaCh01G002460	acyl-CoA sterol acyl transferase 1
Cma_Chr01	1134550	G	T	downstream_gene_variant	MODIFIER	CmaCh01G002460	acyl-CoA sterol acyl transferase 1
Cma_Chr01	1134588	C	T	downstream_gene_variant	MODIFIER	CmaCh01G002460	acyl-CoA sterol acyl transferase 1
Cma_Chr01	1134737	C	A	downstream_gene_variant	MODIFIER	CmaCh01G002460	acyl-CoA sterol acyl transferase 1
Cma_Chr01	1134818	C	G	downstream_gene_variant	MODIFIER	CmaCh01G002460	acyl-CoA sterol acyl transferase 1
Cma_Chr01	1134897	C	T	downstream_gene_variant	MODIFIER	CmaCh01G002460	acyl-CoA sterol acyl transferase 1
Cma_Chr01	1134985	A	G	downstream_gene_variant	MODIFIER	CmaCh01G002460	acyl-CoA sterol acyl transferase 1
Cma_Chr01	1135015	A	T	downstream_gene_variant	MODIFIER	CmaCh01G002460	acyl-CoA sterol acyl transferase 1
Cma_Chr01	1135629	C	T	intron_variant	MODIFIER	CmaCh01G002470	hydroxymethylbilane synthase
Cma_Chr01	1135798	C	T	intron_variant	MODIFIER	CmaCh01G002470	hydroxymethylbilane synthase
Cma_Chr01	1135842	A	T	intron_variant	MODIFIER	CmaCh01G002470	hydroxymethylbilane synthase
Cma_Chr01	1136052	C	G	downstream_gene_variant	MODIFIER	CmaCh01G002480	unknown protein; BEST Arabidopsis thaliana protein match is: unknown protein (TAIR:AT5G08270.1); Has 30201 Blast hits to 17322 proteins in 780 species: Archae - 12; Bacteria - 1396; Metazoa - 17338; Fungi - 3422; Plants - 5037; Viruses - 0; Other Eukaryotes - 2996 (source: NCBI BLink).
Cma_Chr01	1136238	T	C	synonymous_variant	LOW	CmaCh01G002470	hydroxymethylbilane synthase
Cma_Chr01	1136432	A	T	downstream_gene_variant	MODIFIER	CmaCh01G002480	unknown protein; BEST Arabidopsis thaliana protein match is: unknown protein (TAIR:AT5G08270.1); Has 30201 Blast hits to 17322 proteins in 780 species: Archae - 12; Bacteria - 1396; Metazoa - 17338; Fungi - 3422; Plants - 5037; Viruses - 0; Other Eukaryotes - 2996 (source: NCBI BLink).
Cma_Chr01	1136834	T	C	downstream_gene_variant	MODIFIER	CmaCh01G002480	unknown protein; BEST Arabidopsis thaliana protein match is: unknown protein (TAIR:AT5G08270.1); Has 30201 Blast hits to 17322 proteins in 780 species: Archae - 12; Bacteria - 1396; Metazoa - 17338; Fungi - 3422; Plants - 5037; Viruses - 0; Other Eukaryotes - 2996 (source: NCBI BLink).
Cma_Chr01	1136900	T	A	synonymous_variant	LOW	CmaCh01G002470	hydroxymethylbilane synthase
Cma_Chr01	1137359	C	T	downstream_gene_variant	MODIFIER	CmaCh01G002470	hydroxymethylbilane synthase
Cma_Chr01	1137366	C	T	downstream_gene_variant	MODIFIER	CmaCh01G002470	hydroxymethylbilane synthase
Cma_Chr01	1137392	C	T	downstream_gene_variant	MODIFIER	CmaCh01G002470	hydroxymethylbilane synthase
Cma_Chr01	1137617	C	T	downstream_gene_variant	MODIFIER	CmaCh01G002470	hydroxymethylbilane synthase
Cma_Chr01	1137731	T	C	downstream_gene_variant	MODIFIER	CmaCh01G002470	hydroxymethylbilane synthase
Cma_Chr01	1137751	A	G	downstream_gene_variant	MODIFIER	CmaCh01G002470	hydroxymethylbilane synthase
Cma_Chr01	1137793	G	A	downstream_gene_variant	MODIFIER	CmaCh01G002470	hydroxymethylbilane synthase
Cma_Chr01	1137824	C	T	downstream_gene_variant	MODIFIER	CmaCh01G002470	hydroxymethylbilane synthase
Cma_Chr01	1137990	A	G	downstream_gene_variant	MODIFIER	CmaCh01G002470	hydroxymethylbilane synthase
Cma_Chr01	1139460	G	T	intron_variant	MODIFIER	CmaCh01G002480	unknown protein; BEST Arabidopsis thaliana protein match is: unknown protein (TAIR:AT5G08270.1); Has 30201 Blast hits to 17322 proteins in 780 species: Archae - 12; Bacteria - 1396; Metazoa - 17338; Fungi - 3422; Plants - 5037; Viruses - 0; Other Eukaryotes - 2996 (source: NCBI BLink).
Cma_Chr01	1139630	G	A	missense_variant	MODERATE	CmaCh01G002480	unknown protein; BEST Arabidopsis thaliana protein match is: unknown protein (TAIR:AT5G08270.1); Has 30201 Blast hits to 17322 proteins in 780 species: Archae - 12; Bacteria - 1396; Metazoa - 17338; Fungi - 3422; Plants - 5037; Viruses - 0; Other Eukaryotes - 2996 (source: NCBI BLink).
Cma_Chr01	1139943	T	C	intron_variant	MODIFIER	CmaCh01G002480	unknown protein; BEST Arabidopsis thaliana protein match is: unknown protein (TAIR:AT5G08270.1); Has 30201 Blast hits to 17322 proteins in 780 species: Archae - 12; Bacteria - 1396; Metazoa - 17338; Fungi - 3422; Plants - 5037; Viruses - 0; Other Eukaryotes - 2996 (source: NCBI BLink).
Cma_Chr01	1140037	T	C	intron_variant	MODIFIER	CmaCh01G002480	unknown protein; BEST Arabidopsis thaliana protein match is: unknown protein (TAIR:AT5G08270.1); Has 30201 Blast hits to 17322 proteins in 780 species: Archae - 12; Bacteria - 1396; Metazoa - 17338; Fungi - 3422; Plants - 5037; Viruses - 0; Other Eukaryotes - 2996 (source: NCBI BLink).
Cma_Chr01	1141116	A	C	intron_variant	MODIFIER	CmaCh01G002480	unknown protein; BEST Arabidopsis thaliana protein match is: unknown protein (TAIR:AT5G08270.1); Has 30201 Blast hits to 17322 proteins in 780 species: Archae - 12; Bacteria - 1396; Metazoa - 17338; Fungi - 3422; Plants - 5037; Viruses - 0; Other Eukaryotes - 2996 (source: NCBI BLink).
Cma_Chr01	1141394	T	C	intron_variant	MODIFIER	CmaCh01G002480	unknown protein; BEST Arabidopsis thaliana protein match is: unknown protein (TAIR:AT5G08270.1); Has 30201 Blast hits to 17322 proteins in 780 species: Archae - 12; Bacteria - 1396; Metazoa - 17338; Fungi - 3422; Plants - 5037; Viruses - 0; Other Eukaryotes - 2996 (source: NCBI BLink).
Cma_Chr01	1141756	T	C	intron_variant	MODIFIER	CmaCh01G002480	unknown protein; BEST Arabidopsis thaliana protein match is: unknown protein (TAIR:AT5G08270.1); Has 30201 Blast hits to 17322 proteins in 780 species: Archae - 12; Bacteria - 1396; Metazoa - 17338; Fungi - 3422; Plants - 5037; Viruses - 0; Other Eukaryotes - 2996 (source: NCBI BLink).
Cma_Chr01	1141815	C	A	intron_variant	MODIFIER	CmaCh01G002480	unknown protein; BEST Arabidopsis thaliana protein match is: unknown protein (TAIR:AT5G08270.1); Has 30201 Blast hits to 17322 proteins in 780 species: Archae - 12; Bacteria - 1396; Metazoa - 17338; Fungi - 3422; Plants - 5037; Viruses - 0; Other Eukaryotes - 2996 (source: NCBI BLink).
Cma_Chr01	1147343	A	G	intron_variant	MODIFIER	CmaCh01G002490	Metal-dependent phosphohydrolase
Cma_Chr01	1148192	G	T	5_prime_UTR_variant	MODIFIER	CmaCh01G002490	Metal-dependent phosphohydrolase
Cma_Chr01	1148353	G	A	upstream_gene_variant	MODIFIER	CmaCh01G002490	Metal-dependent phosphohydrolase
Cma_Chr01	1148644	C	T	upstream_gene_variant	MODIFIER	CmaCh01G002490	Metal-dependent phosphohydrolase
Cma_Chr01	1148734	C	T	upstream_gene_variant	MODIFIER	CmaCh01G002490	Metal-dependent phosphohydrolase
Cma_Chr01	1148771	A	G	upstream_gene_variant	MODIFIER	CmaCh01G002490	Metal-dependent phosphohydrolase
Cma_Chr01	1148879	C	T	upstream_gene_variant	MODIFIER	CmaCh01G002490	Metal-dependent phosphohydrolase
Cma_Chr01	1148949	T	C	upstream_gene_variant	MODIFIER	CmaCh01G002490	Metal-dependent phosphohydrolase
Cma_Chr01	1149667	G	T	upstream_gene_variant	MODIFIER	CmaCh01G002490	Metal-dependent phosphohydrolase
Cma_Chr01	1149867	A	G	upstream_gene_variant	MODIFIER	CmaCh01G002490	Metal-dependent phosphohydrolase
Cma_Chr01	1150034	A	G	upstream_gene_variant	MODIFIER	CmaCh01G002490	Metal-dependent phosphohydrolase
Cma_Chr01	1150092	A	G	upstream_gene_variant	MODIFIER	CmaCh01G002490	Metal-dependent phosphohydrolase
Cma_Chr01	1151212	A	C	upstream_gene_variant	MODIFIER	CmaCh01G002500	Zinc-binding ribosomal protein family protein
Cma_Chr01	1151788	G	A	upstream_gene_variant	MODIFIER	CmaCh01G002500	Zinc-binding ribosomal protein family protein
Cma_Chr01	1151825	C	G	upstream_gene_variant	MODIFIER	CmaCh01G002500	Zinc-binding ribosomal protein family protein
Cma_Chr01	1152530	C	A	upstream_gene_variant	MODIFIER	CmaCh01G002500	Zinc-binding ribosomal protein family protein
Cma_Chr01	1152803	A	G	splice_region_variant&synonymous_variant	LOW	CmaCh01G002500	Zinc-binding ribosomal protein family protein
Cma_Chr01	1152985	T	A	intron_variant	MODIFIER	CmaCh01G002500	Zinc-binding ribosomal protein family protein
Cma_Chr01	1153195	T	G	intron_variant	MODIFIER	CmaCh01G002500	Zinc-binding ribosomal protein family protein
Cma_Chr01	1153644	C	A	synonymous_variant	LOW	CmaCh01G002500	Zinc-binding ribosomal protein family protein
Cma_Chr01	1153701	C	T	downstream_gene_variant	MODIFIER	CmaCh01G002510	nuclear-encoded CLP protease P7
Cma_Chr01	1153730	C	T	downstream_gene_variant	MODIFIER	CmaCh01G002510	nuclear-encoded CLP protease P7
Cma_Chr01	1154220	A	C	downstream_gene_variant	MODIFIER	CmaCh01G002510	nuclear-encoded CLP protease P7
Cma_Chr01	1154433	T	G	downstream_gene_variant	MODIFIER	CmaCh01G002510	nuclear-encoded CLP protease P7
Cma_Chr01	1154622	T	A	downstream_gene_variant	MODIFIER	CmaCh01G002510	nuclear-encoded CLP protease P7
Cma_Chr01	1155128	G	A	downstream_gene_variant	MODIFIER	CmaCh01G002510	nuclear-encoded CLP protease P7
Cma_Chr01	1155142	A	G	downstream_gene_variant	MODIFIER	CmaCh01G002510	nuclear-encoded CLP protease P7
Cma_Chr01	1156229	T	A	upstream_gene_variant	MODIFIER	CmaCh01G002520	Leucine-rich repeat (LRR) family protein
Cma_Chr01	1156249	C	T	upstream_gene_variant	MODIFIER	CmaCh01G002520	Leucine-rich repeat (LRR) family protein
Cma_Chr01	1156393	G	A	splice_region_variant&synonymous_variant	LOW	CmaCh01G002510	nuclear-encoded CLP protease P7
Cma_Chr01	1157215	T	A	upstream_gene_variant	MODIFIER	CmaCh01G002510	nuclear-encoded CLP protease P7
Cma_Chr01	1158098	A	C	5_prime_UTR_premature_start_codon_gain_variant	LOW	CmaCh01G002520	Leucine-rich repeat (LRR) family protein
Cma_Chr01	1158114	G	A	5_prime_UTR_variant	MODIFIER	CmaCh01G002520	Leucine-rich repeat (LRR) family protein
Cma_Chr01	1158494	C	G	upstream_gene_variant	MODIFIER	CmaCh01G002510	nuclear-encoded CLP protease P7
Cma_Chr01	1159230	C	T	intron_variant	MODIFIER	CmaCh01G002520	Leucine-rich repeat (LRR) family protein
Cma_Chr01	1159303	G	A	intron_variant	MODIFIER	CmaCh01G002520	Leucine-rich repeat (LRR) family protein
Cma_Chr01	1159437	T	A	intron_variant	MODIFIER	CmaCh01G002520	Leucine-rich repeat (LRR) family protein
Cma_Chr01	1159577	G	A	intron_variant	MODIFIER	CmaCh01G002520	Leucine-rich repeat (LRR) family protein
Cma_Chr01	1160631	A	C	synonymous_variant	LOW	CmaCh01G002520	Leucine-rich repeat (LRR) family protein
Cma_Chr01	1161010	A	G	missense_variant	MODERATE	CmaCh01G002520	Leucine-rich repeat (LRR) family protein
Cma_Chr01	1161401	T	G	missense_variant	MODERATE	CmaCh01G002520	Leucine-rich repeat (LRR) family protein
Cma_Chr01	1161426	A	G	missense_variant	MODERATE	CmaCh01G002520	Leucine-rich repeat (LRR) family protein
Cma_Chr01	1161660	A	G	synonymous_variant	LOW	CmaCh01G002520	Leucine-rich repeat (LRR) family protein
Cma_Chr01	1162319	C	T	synonymous_variant	LOW	CmaCh01G002520	Leucine-rich repeat (LRR) family protein
Cma_Chr01	1162328	C	T	synonymous_variant	LOW	CmaCh01G002520	Leucine-rich repeat (LRR) family protein
Cma_Chr01	1163077	C	T	intron_variant	MODIFIER	CmaCh01G002520	Leucine-rich repeat (LRR) family protein
Cma_Chr01	1163713	C	T	intron_variant	MODIFIER	CmaCh01G002520	Leucine-rich repeat (LRR) family protein
Cma_Chr01	1164223	A	T	intron_variant	MODIFIER	CmaCh01G002520	Leucine-rich repeat (LRR) family protein
Cma_Chr01	1164503	T	G	intron_variant	MODIFIER	CmaCh01G002520	Leucine-rich repeat (LRR) family protein
Cma_Chr01	1164742	A	C	intron_variant	MODIFIER	CmaCh01G002520	Leucine-rich repeat (LRR) family protein
Cma_Chr01	1164903	G	A	intron_variant	MODIFIER	CmaCh01G002520	Leucine-rich repeat (LRR) family protein
Cma_Chr01	1164949	C	T	intron_variant	MODIFIER	CmaCh01G002520	Leucine-rich repeat (LRR) family protein
Cma_Chr01	1165226	T	G	intron_variant	MODIFIER	CmaCh01G002520	Leucine-rich repeat (LRR) family protein
Cma_Chr01	1166024	G	A	missense_variant	MODERATE	CmaCh01G002520	Leucine-rich repeat (LRR) family protein
Cma_Chr01	1166298	A	C	missense_variant	MODERATE	CmaCh01G002520	Leucine-rich repeat (LRR) family protein
Cma_Chr01	1166837	C	G	intron_variant	MODIFIER	CmaCh01G002520	Leucine-rich repeat (LRR) family protein
Cma_Chr01	1166973	A	C	intron_variant	MODIFIER	CmaCh01G002520	Leucine-rich repeat (LRR) family protein
Cma_Chr01	1167229	G	T	intron_variant	MODIFIER	CmaCh01G002520	Leucine-rich repeat (LRR) family protein
Cma_Chr01	1167756	A	G	3_prime_UTR_variant	MODIFIER	CmaCh01G002520	Leucine-rich repeat (LRR) family protein
Cma_Chr01	1167782	A	T	3_prime_UTR_variant	MODIFIER	CmaCh01G002520	Leucine-rich repeat (LRR) family protein
Cma_Chr01	1168125	G	T	downstream_gene_variant	MODIFIER	CmaCh01G002530	Peptidoglycan-binding LysM domain-containing protein
Cma_Chr01	1168186	G	C	downstream_gene_variant	MODIFIER	CmaCh01G002530	Peptidoglycan-binding LysM domain-containing protein
Cma_Chr01	1168223	G	T	downstream_gene_variant	MODIFIER	CmaCh01G002530	Peptidoglycan-binding LysM domain-containing protein
Cma_Chr01	1168265	G	A	downstream_gene_variant	MODIFIER	CmaCh01G002530	Peptidoglycan-binding LysM domain-containing protein
Cma_Chr01	1168297	A	G	downstream_gene_variant	MODIFIER	CmaCh01G002530	Peptidoglycan-binding LysM domain-containing protein
Cma_Chr01	1168417	G	T	downstream_gene_variant	MODIFIER	CmaCh01G002530	Peptidoglycan-binding LysM domain-containing protein
Cma_Chr01	1170244	C	G	intron_variant	MODIFIER	CmaCh01G002520	Leucine-rich repeat (LRR) family protein
Cma_Chr01	1170529	A	T	3_prime_UTR_variant	MODIFIER	CmaCh01G002530	Peptidoglycan-binding LysM domain-containing protein
Cma_Chr01	1170548	C	G	3_prime_UTR_variant	MODIFIER	CmaCh01G002530	Peptidoglycan-binding LysM domain-containing protein
Cma_Chr01	1170564	A	G	splice_acceptor_variant&intron_variant	HIGH	CmaCh01G002520	Leucine-rich repeat (LRR) family protein
Cma_Chr01	1170670	A	G	missense_variant	MODERATE	CmaCh01G002530	Peptidoglycan-binding LysM domain-containing protein
Cma_Chr01	1170827	C	T	missense_variant	MODERATE	CmaCh01G002530	Peptidoglycan-binding LysM domain-containing protein
Cma_Chr01	1170849	T	G	missense_variant	MODERATE	CmaCh01G002530	Peptidoglycan-binding LysM domain-containing protein
Cma_Chr01	1171623	A	T	downstream_gene_variant	MODIFIER	CmaCh01G002520	Leucine-rich repeat (LRR) family protein
Cma_Chr01	1171686	T	G	downstream_gene_variant	MODIFIER	CmaCh01G002520	Leucine-rich repeat (LRR) family protein
Cma_Chr01	1172014	C	G	downstream_gene_variant	MODIFIER	CmaCh01G002520	Leucine-rich repeat (LRR) family protein
Cma_Chr01	1172388	G	A	downstream_gene_variant	MODIFIER	CmaCh01G002520	Leucine-rich repeat (LRR) family protein
Cma_Chr01	1172638	T	A	downstream_gene_variant	MODIFIER	CmaCh01G002520	Leucine-rich repeat (LRR) family protein
Cma_Chr01	1173018	C	T	downstream_gene_variant	MODIFIER	CmaCh01G002520	Leucine-rich repeat (LRR) family protein
Cma_Chr01	1173970	G	C	upstream_gene_variant	MODIFIER	CmaCh01G002530	Peptidoglycan-binding LysM domain-containing protein
Cma_Chr01	1174153	C	T	upstream_gene_variant	MODIFIER	CmaCh01G002530	Peptidoglycan-binding LysM domain-containing protein
Cma_Chr01	1175433	G	A	upstream_gene_variant	MODIFIER	CmaCh01G002530	Peptidoglycan-binding LysM domain-containing protein
Cma_Chr01	1175574	T	A	upstream_gene_variant	MODIFIER	CmaCh01G002530	Peptidoglycan-binding LysM domain-containing protein
Cma_Chr01	1175642	T	G	upstream_gene_variant	MODIFIER	CmaCh01G002530	Peptidoglycan-binding LysM domain-containing protein
Cma_Chr01	1175747	T	G	upstream_gene_variant	MODIFIER	CmaCh01G002530	Peptidoglycan-binding LysM domain-containing protein
Cma_Chr01	1175981	A	G	synonymous_variant	LOW	CmaCh01G002540	nucleolin like 2
Cma_Chr01	1176062	A	T	intron_variant	MODIFIER	CmaCh01G002540	nucleolin like 2
Cma_Chr01	1176108	G	A	intron_variant	MODIFIER	CmaCh01G002540	nucleolin like 2
Cma_Chr01	1176146	G	A	intron_variant	MODIFIER	CmaCh01G002540	nucleolin like 2
Cma_Chr01	1176493	C	A	intron_variant	MODIFIER	CmaCh01G002540	nucleolin like 2
Cma_Chr01	1176773	A	T	splice_region_variant&intron_variant	LOW	CmaCh01G002540	nucleolin like 2
Cma_Chr01	1176986	C	T	intron_variant	MODIFIER	CmaCh01G002540	nucleolin like 2
Cma_Chr01	1176992	C	T	intron_variant	MODIFIER	CmaCh01G002540	nucleolin like 2
Cma_Chr01	1177496	C	T	missense_variant	MODERATE	CmaCh01G002540	nucleolin like 2
Cma_Chr01	1177859	G	A	synonymous_variant	LOW	CmaCh01G002540	nucleolin like 2
Cma_Chr01	1178231	T	C	intron_variant	MODIFIER	CmaCh01G002540	nucleolin like 2
Cma_Chr01	1178689	G	A	intron_variant	MODIFIER	CmaCh01G002540	nucleolin like 2
Cma_Chr01	1178932	T	C	intron_variant	MODIFIER	CmaCh01G002540	nucleolin like 2
Cma_Chr01	1179244	C	T	intron_variant	MODIFIER	CmaCh01G002540	nucleolin like 2
Cma_Chr01	1179804	C	T	missense_variant	MODERATE	CmaCh01G002540	nucleolin like 2
Cma_Chr01	1180802	A	G	upstream_gene_variant	MODIFIER	CmaCh01G002540	nucleolin like 2
Cma_Chr01	1180816	A	G	upstream_gene_variant	MODIFIER	CmaCh01G002540	nucleolin like 2
Cma_Chr01	1180868	G	T	upstream_gene_variant	MODIFIER	CmaCh01G002540	nucleolin like 2
Cma_Chr01	1185235	A	T	missense_variant	MODERATE	CmaCh01G002550	YELLOW STRIPE like 7
Cma_Chr01	1209674	C	G	intron_variant	MODIFIER	CmaCh01G002570	Alanyl-tRNA synthetase
Cma_Chr01	1210554	A	C	intron_variant	MODIFIER	CmaCh01G002570	Alanyl-tRNA synthetase
Cma_Chr01	1210754	G	A	intron_variant	MODIFIER	CmaCh01G002570	Alanyl-tRNA synthetase
Cma_Chr01	1211710	A	C	intron_variant	MODIFIER	CmaCh01G002570	Alanyl-tRNA synthetase
Cma_Chr01	1211822	C	T	intron_variant	MODIFIER	CmaCh01G002570	Alanyl-tRNA synthetase
Cma_Chr01	1212022	T	G	intron_variant	MODIFIER	CmaCh01G002570	Alanyl-tRNA synthetase
Cma_Chr01	1212381	G	T	missense_variant	MODERATE	CmaCh01G002570	Alanyl-tRNA synthetase
Cma_Chr01	1212994	T	A	missense_variant	MODERATE	CmaCh01G002570	Alanyl-tRNA synthetase
Cma_Chr01	1225121	T	C	upstream_gene_variant	MODIFIER	CmaCh01G002580	cell elongation protein / DWARF1 / DIMINUTO (DIM)
Cma_Chr01	1229913	T	G	3_prime_UTR_variant	MODIFIER	CmaCh01G002600	Protein kinase superfamily protein
Cma_Chr01	1234863	T	C	upstream_gene_variant	MODIFIER	CmaCh01G002600	Protein kinase superfamily protein
Cma_Chr01	1234887	T	G	upstream_gene_variant	MODIFIER	CmaCh01G002600	Protein kinase superfamily protein
Cma_Chr01	1236349	A	G	intron_variant	MODIFIER	CmaCh01G002610	NA
Cma_Chr01	1236724	G	A	intron_variant	MODIFIER	CmaCh01G002610	NA
Cma_Chr01	1237809	T	G	intron_variant	MODIFIER	CmaCh01G002610	NA
Cma_Chr01	1237951	T	A	upstream_gene_variant	MODIFIER	CmaCh01G002620	squamosa promoter-binding protein-like 12
Cma_Chr01	1238953	A	G	upstream_gene_variant	MODIFIER	CmaCh01G002620	squamosa promoter-binding protein-like 12
Cma_Chr01	1239637	C	G	upstream_gene_variant	MODIFIER	CmaCh01G002620	squamosa promoter-binding protein-like 12
Cma_Chr01	1240993	T	C	downstream_gene_variant	MODIFIER	CmaCh01G002610	NA
Cma_Chr01	1241369	T	C	downstream_gene_variant	MODIFIER	CmaCh01G002610	NA
Cma_Chr01	1241596	C	T	downstream_gene_variant	MODIFIER	CmaCh01G002610	NA
Cma_Chr01	1241612	A	G	intron_variant	MODIFIER	CmaCh01G002620	squamosa promoter-binding protein-like 12
Cma_Chr01	1241627	T	C	intron_variant	MODIFIER	CmaCh01G002620	squamosa promoter-binding protein-like 12
Cma_Chr01	1241674	T	C	intron_variant	MODIFIER	CmaCh01G002620	squamosa promoter-binding protein-like 12
Cma_Chr01	1241788	T	C	intron_variant	MODIFIER	CmaCh01G002620	squamosa promoter-binding protein-like 12
Cma_Chr01	1241794	A	G	intron_variant	MODIFIER	CmaCh01G002620	squamosa promoter-binding protein-like 12
Cma_Chr01	1241902	C	T	intron_variant	MODIFIER	CmaCh01G002620	squamosa promoter-binding protein-like 12
Cma_Chr01	1241973	C	T	intron_variant	MODIFIER	CmaCh01G002620	squamosa promoter-binding protein-like 12
Cma_Chr01	1242270	G	T	missense_variant	MODERATE	CmaCh01G002620	squamosa promoter-binding protein-like 12
Cma_Chr01	1242276	A	G	synonymous_variant	LOW	CmaCh01G002620	squamosa promoter-binding protein-like 12
Cma_Chr01	1242467	A	G	missense_variant	MODERATE	CmaCh01G002620	squamosa promoter-binding protein-like 12
Cma_Chr01	1242513	G	T	missense_variant	MODERATE	CmaCh01G002620	squamosa promoter-binding protein-like 12
Cma_Chr01	1242783	G	A	intron_variant	MODIFIER	CmaCh01G002620	squamosa promoter-binding protein-like 12
Cma_Chr01	1243337	C	T	synonymous_variant	LOW	CmaCh01G002620	squamosa promoter-binding protein-like 12
Cma_Chr01	1243691	A	G	intron_variant	MODIFIER	CmaCh01G002620	squamosa promoter-binding protein-like 12
Cma_Chr01	1243713	T	G	intron_variant	MODIFIER	CmaCh01G002620	squamosa promoter-binding protein-like 12
Cma_Chr01	1244416	T	A	intron_variant	MODIFIER	CmaCh01G002620	squamosa promoter-binding protein-like 12
Cma_Chr01	1244545	G	A	missense_variant	MODERATE	CmaCh01G002620	squamosa promoter-binding protein-like 12
Cma_Chr01	1245333	G	A	upstream_gene_variant	MODIFIER	CmaCh01G002630	S-adenosylmethionine synthetase 2
Cma_Chr01	1245384	C	A	upstream_gene_variant	MODIFIER	CmaCh01G002630	S-adenosylmethionine synthetase 2
Cma_Chr01	1245611	A	G	upstream_gene_variant	MODIFIER	CmaCh01G002630	S-adenosylmethionine synthetase 2
Cma_Chr01	1245639	T	A	upstream_gene_variant	MODIFIER	CmaCh01G002630	S-adenosylmethionine synthetase 2
Cma_Chr01	1245841	T	C	upstream_gene_variant	MODIFIER	CmaCh01G002630	S-adenosylmethionine synthetase 2
Cma_Chr01	1246226	T	C	upstream_gene_variant	MODIFIER	CmaCh01G002630	S-adenosylmethionine synthetase 2
Cma_Chr01	1246261	G	A	upstream_gene_variant	MODIFIER	CmaCh01G002630	S-adenosylmethionine synthetase 2
Cma_Chr01	1246306	G	A	upstream_gene_variant	MODIFIER	CmaCh01G002630	S-adenosylmethionine synthetase 2
Cma_Chr01	1246589	T	A	upstream_gene_variant	MODIFIER	CmaCh01G002630	S-adenosylmethionine synthetase 2
Cma_Chr01	1246698	G	T	upstream_gene_variant	MODIFIER	CmaCh01G002630	S-adenosylmethionine synthetase 2
Cma_Chr01	1246863	A	G	upstream_gene_variant	MODIFIER	CmaCh01G002630	S-adenosylmethionine synthetase 2
Cma_Chr01	1247355	G	A	intron_variant	MODIFIER	CmaCh01G002630	S-adenosylmethionine synthetase 2
Cma_Chr01	1247356	G	T	intron_variant	MODIFIER	CmaCh01G002630	S-adenosylmethionine synthetase 2
Cma_Chr01	1247423	G	A	intron_variant	MODIFIER	CmaCh01G002630	S-adenosylmethionine synthetase 2
Cma_Chr01	1248395	G	T	synonymous_variant	LOW	CmaCh01G002630	S-adenosylmethionine synthetase 2
Cma_Chr01	1249209	A	G	3_prime_UTR_variant	MODIFIER	CmaCh01G002630	S-adenosylmethionine synthetase 2
Cma_Chr01	1249283	A	C	upstream_gene_variant	MODIFIER	CmaCh01G002650	light-harvesting chlorophyll-protein complex II subunit B1
Cma_Chr01	1249301	T	A	upstream_gene_variant	MODIFIER	CmaCh01G002650	light-harvesting chlorophyll-protein complex II subunit B1
Cma_Chr01	1249781	A	G	upstream_gene_variant	MODIFIER	CmaCh01G002650	light-harvesting chlorophyll-protein complex II subunit B1
Cma_Chr01	1249871	A	G	3_prime_UTR_variant	MODIFIER	CmaCh01G002640	Transducin family protein / WD-40 repeat family protein
Cma_Chr01	1250341	T	C	synonymous_variant	LOW	CmaCh01G002650	light-harvesting chlorophyll-protein complex II subunit B1
Cma_Chr01	1250344	T	G	synonymous_variant	LOW	CmaCh01G002650	light-harvesting chlorophyll-protein complex II subunit B1
Cma_Chr01	1250759	A	G	missense_variant	MODERATE	CmaCh01G002650	light-harvesting chlorophyll-protein complex II subunit B1
Cma_Chr01	1251187	C	G	downstream_gene_variant	MODIFIER	CmaCh01G002630	S-adenosylmethionine synthetase 2
Cma_Chr01	1251199	T	A	downstream_gene_variant	MODIFIER	CmaCh01G002630	S-adenosylmethionine synthetase 2
Cma_Chr01	1251479	C	A	downstream_gene_variant	MODIFIER	CmaCh01G002650	light-harvesting chlorophyll-protein complex II subunit B1
Cma_Chr01	1251785	A	T	downstream_gene_variant	MODIFIER	CmaCh01G002650	light-harvesting chlorophyll-protein complex II subunit B1
Cma_Chr01	1251814	G	A	3_prime_UTR_variant	MODIFIER	CmaCh01G002640	Transducin family protein / WD-40 repeat family protein
Cma_Chr01	1251859	C	A	3_prime_UTR_variant	MODIFIER	CmaCh01G002640	Transducin family protein / WD-40 repeat family protein
Cma_Chr01	1251878	C	T	3_prime_UTR_variant	MODIFIER	CmaCh01G002640	Transducin family protein / WD-40 repeat family protein
Cma_Chr01	1252026	C	T	downstream_gene_variant	MODIFIER	CmaCh01G002650	light-harvesting chlorophyll-protein complex II subunit B1
Cma_Chr01	1253012	T	C	missense_variant	MODERATE	CmaCh01G002640	Transducin family protein / WD-40 repeat family protein
Cma_Chr01	1254019	G	A	synonymous_variant	LOW	CmaCh01G002640	Transducin family protein / WD-40 repeat family protein
Cma_Chr01	1254253	G	A	synonymous_variant	LOW	CmaCh01G002640	Transducin family protein / WD-40 repeat family protein
Cma_Chr01	1254470	C	T	missense_variant	MODERATE	CmaCh01G002640	Transducin family protein / WD-40 repeat family protein
Cma_Chr01	1255334	C	G	synonymous_variant	LOW	CmaCh01G002640	Transducin family protein / WD-40 repeat family protein
Cma_Chr01	1255764	T	C	intron_variant	MODIFIER	CmaCh01G002640	Transducin family protein / WD-40 repeat family protein
Cma_Chr01	1256386	G	A	intron_variant	MODIFIER	CmaCh01G002640	Transducin family protein / WD-40 repeat family protein
Cma_Chr01	1256565	C	G	intron_variant	MODIFIER	CmaCh01G002640	Transducin family protein / WD-40 repeat family protein
Cma_Chr01	1256730	T	C	intron_variant	MODIFIER	CmaCh01G002640	Transducin family protein / WD-40 repeat family protein
Cma_Chr01	1256802	C	T	intron_variant	MODIFIER	CmaCh01G002640	Transducin family protein / WD-40 repeat family protein
Cma_Chr01	1256830	T	C	intron_variant	MODIFIER	CmaCh01G002640	Transducin family protein / WD-40 repeat family protein
Cma_Chr01	1257100	C	T	intron_variant	MODIFIER	CmaCh01G002640	Transducin family protein / WD-40 repeat family protein
Cma_Chr01	1257541	A	G	intron_variant	MODIFIER	CmaCh01G002640	Transducin family protein / WD-40 repeat family protein
Cma_Chr01	1258322	T	C	missense_variant	MODERATE	CmaCh01G002640	Transducin family protein / WD-40 repeat family protein
Cma_Chr01	1258926	A	G	synonymous_variant	LOW	CmaCh01G002640	Transducin family protein / WD-40 repeat family protein
Cma_Chr01	1259492	C	T	intron_variant	MODIFIER	CmaCh01G002640	Transducin family protein / WD-40 repeat family protein
Cma_Chr01	1259500	A	G	intron_variant	MODIFIER	CmaCh01G002640	Transducin family protein / WD-40 repeat family protein
Cma_Chr01	1260114	G	A	intron_variant	MODIFIER	CmaCh01G002640	Transducin family protein / WD-40 repeat family protein
Cma_Chr01	1260179	T	C	intron_variant	MODIFIER	CmaCh01G002640	Transducin family protein / WD-40 repeat family protein
Cma_Chr01	1260370	A	T	intron_variant	MODIFIER	CmaCh01G002640	Transducin family protein / WD-40 repeat family protein
Cma_Chr01	1260802	G	A	intron_variant	MODIFIER	CmaCh01G002640	Transducin family protein / WD-40 repeat family protein
Cma_Chr01	1260806	T	C	intron_variant	MODIFIER	CmaCh01G002640	Transducin family protein / WD-40 repeat family protein
Cma_Chr01	1261412	C	G	intron_variant	MODIFIER	CmaCh01G002640	Transducin family protein / WD-40 repeat family protein
Cma_Chr01	1261903	G	A	intron_variant	MODIFIER	CmaCh01G002640	Transducin family protein / WD-40 repeat family protein
Cma_Chr01	1262354	A	G	synonymous_variant	LOW	CmaCh01G002640	Transducin family protein / WD-40 repeat family protein
Cma_Chr01	1262563	T	G	upstream_gene_variant	MODIFIER	CmaCh01G002640	Transducin family protein / WD-40 repeat family protein
Cma_Chr01	1262765	T	A	upstream_gene_variant	MODIFIER	CmaCh01G002640	Transducin family protein / WD-40 repeat family protein
Cma_Chr01	1263562	C	A	upstream_gene_variant	MODIFIER	CmaCh01G002640	Transducin family protein / WD-40 repeat family protein
Cma_Chr01	1271124	G	T	upstream_gene_variant	MODIFIER	CmaCh01G002680	NA
Cma_Chr01	1271188	C	T	upstream_gene_variant	MODIFIER	CmaCh01G002680	NA
Cma_Chr01	1271210	C	T	upstream_gene_variant	MODIFIER	CmaCh01G002680	NA
Cma_Chr01	1272985	A	G	downstream_gene_variant	MODIFIER	CmaCh01G002680	NA
Cma_Chr01	1273000	C	T	downstream_gene_variant	MODIFIER	CmaCh01G002680	NA
Cma_Chr01	1273154	A	T	downstream_gene_variant	MODIFIER	CmaCh01G002680	NA
Cma_Chr01	1275494	T	C	synonymous_variant	LOW	CmaCh01G002690	HCO3- transporter family
Cma_Chr01	1284047	G	T	downstream_gene_variant	MODIFIER	CmaCh01G002700	GDSL-like Lipase/Acylhydrolase superfamily protein
Cma_Chr01	1286989	G	C	5_prime_UTR_variant	MODIFIER	CmaCh01G002700	GDSL-like Lipase/Acylhydrolase superfamily protein
Cma_Chr01	1296914	A	T	upstream_gene_variant	MODIFIER	CmaCh01G002730	unknown protein; FUNCTIONS IN: molecular_function unknown; INVOLVED IN: biological_process unknown; LOCATED IN: chloroplast; Has 37 Blast hits to 37 proteins in 17 species: Archae - 0; Bacteria - 0; Metazoa - 0; Fungi - 0; Plants - 30; Viruses - 0; Other Eukaryotes - 7 (source: NCBI BLink).
Cma_Chr01	1312467	C	A	upstream_gene_variant	MODIFIER	CmaCh01G002750	unknown protein; BEST Arabidopsis thaliana protein match is: unknown protein (TAIR:AT1G02380.1); Has 67 Blast hits to 67 proteins in 11 species: Archae - 0; Bacteria - 0; Metazoa - 0; Fungi - 0; Plants - 67; Viruses - 0; Other Eukaryotes - 0 (source: NCBI BLink).
Cma_Chr01	1325551	G	T	3_prime_UTR_variant	MODIFIER	CmaCh01G002790	WRKY DNA-binding protein 23
Cma_Chr01	1325859	G	T	downstream_gene_variant	MODIFIER	CmaCh01G002780	flowering time control protein-related / FCA gamma-related
Cma_Chr01	1325879	T	C	downstream_gene_variant	MODIFIER	CmaCh01G002780	flowering time control protein-related / FCA gamma-related
Cma_Chr01	1326079	G	A	synonymous_variant	LOW	CmaCh01G002790	WRKY DNA-binding protein 23
Cma_Chr01	1326118	G	A	synonymous_variant	LOW	CmaCh01G002790	WRKY DNA-binding protein 23
Cma_Chr01	1326589	G	A	intron_variant	MODIFIER	CmaCh01G002790	WRKY DNA-binding protein 23
Cma_Chr01	1326915	T	G	synonymous_variant	LOW	CmaCh01G002790	WRKY DNA-binding protein 23
Cma_Chr01	1329243	A	G	upstream_gene_variant	MODIFIER	CmaCh01G002790	WRKY DNA-binding protein 23
Cma_Chr01	1329271	T	C	upstream_gene_variant	MODIFIER	CmaCh01G002790	WRKY DNA-binding protein 23
Cma_Chr01	1329380	T	G	upstream_gene_variant	MODIFIER	CmaCh01G002790	WRKY DNA-binding protein 23
Cma_Chr01	1330861	G	A	intergenic_region	MODIFIER	CmaCh01G002790-CmaCh01G002800	WRKY DNA-binding protein 23 ::sequence-specific DNA binding transcription factors;transcription regulators
Cma_Chr01	1330918	C	T	intergenic_region	MODIFIER	CmaCh01G002790-CmaCh01G002800	WRKY DNA-binding protein 23 ::sequence-specific DNA binding transcription factors;transcription regulators
Cma_Chr01	1330953	C	T	intergenic_region	MODIFIER	CmaCh01G002790-CmaCh01G002800	WRKY DNA-binding protein 23 ::sequence-specific DNA binding transcription factors;transcription regulators
Cma_Chr01	1331968	G	C	downstream_gene_variant	MODIFIER	CmaCh01G002800	sequence-specific DNA binding transcription factors;transcription regulators
Cma_Chr01	1332072	A	G	downstream_gene_variant	MODIFIER	CmaCh01G002800	sequence-specific DNA binding transcription factors;transcription regulators
Cma_Chr01	1332316	A	G	downstream_gene_variant	MODIFIER	CmaCh01G002800	sequence-specific DNA binding transcription factors;transcription regulators
Cma_Chr01	1332388	G	A	downstream_gene_variant	MODIFIER	CmaCh01G002800	sequence-specific DNA binding transcription factors;transcription regulators
Cma_Chr01	1332515	G	T	downstream_gene_variant	MODIFIER	CmaCh01G002800	sequence-specific DNA binding transcription factors;transcription regulators
Cma_Chr01	1333893	T	C	upstream_gene_variant	MODIFIER	CmaCh01G002800	sequence-specific DNA binding transcription factors;transcription regulators
Cma_Chr01	1333957	C	G	upstream_gene_variant	MODIFIER	CmaCh01G002800	sequence-specific DNA binding transcription factors;transcription regulators
Cma_Chr01	1334021	G	A	upstream_gene_variant	MODIFIER	CmaCh01G002800	sequence-specific DNA binding transcription factors;transcription regulators
Cma_Chr01	1334170	A	G	upstream_gene_variant	MODIFIER	CmaCh01G002800	sequence-specific DNA binding transcription factors;transcription regulators
Cma_Chr01	1334211	C	G	upstream_gene_variant	MODIFIER	CmaCh01G002800	sequence-specific DNA binding transcription factors;transcription regulators
Cma_Chr01	1334229	G	A	upstream_gene_variant	MODIFIER	CmaCh01G002800	sequence-specific DNA binding transcription factors;transcription regulators
Cma_Chr01	1334308	A	G	upstream_gene_variant	MODIFIER	CmaCh01G002800	sequence-specific DNA binding transcription factors;transcription regulators
Cma_Chr01	1334344	T	C	upstream_gene_variant	MODIFIER	CmaCh01G002800	sequence-specific DNA binding transcription factors;transcription regulators
Cma_Chr01	1334405	A	G	upstream_gene_variant	MODIFIER	CmaCh01G002800	sequence-specific DNA binding transcription factors;transcription regulators
Cma_Chr01	1334969	A	T	upstream_gene_variant	MODIFIER	CmaCh01G002800	sequence-specific DNA binding transcription factors;transcription regulators
Cma_Chr01	1335197	T	G	upstream_gene_variant	MODIFIER	CmaCh01G002800	sequence-specific DNA binding transcription factors;transcription regulators
Cma_Chr01	1335216	A	C	upstream_gene_variant	MODIFIER	CmaCh01G002800	sequence-specific DNA binding transcription factors;transcription regulators
Cma_Chr01	1335398	T	G	upstream_gene_variant	MODIFIER	CmaCh01G002810	Pectin lyase-like superfamily protein
Cma_Chr01	1335399	A	T	upstream_gene_variant	MODIFIER	CmaCh01G002810	Pectin lyase-like superfamily protein
Cma_Chr01	1335431	A	G	upstream_gene_variant	MODIFIER	CmaCh01G002810	Pectin lyase-like superfamily protein
Cma_Chr01	1335843	C	T	upstream_gene_variant	MODIFIER	CmaCh01G002810	Pectin lyase-like superfamily protein
Cma_Chr01	1335925	C	A	upstream_gene_variant	MODIFIER	CmaCh01G002810	Pectin lyase-like superfamily protein
Cma_Chr01	1336042	A	T	upstream_gene_variant	MODIFIER	CmaCh01G002810	Pectin lyase-like superfamily protein
Cma_Chr01	1336122	C	T	upstream_gene_variant	MODIFIER	CmaCh01G002810	Pectin lyase-like superfamily protein
Cma_Chr01	1336228	C	G	upstream_gene_variant	MODIFIER	CmaCh01G002810	Pectin lyase-like superfamily protein
Cma_Chr01	1336240	G	A	upstream_gene_variant	MODIFIER	CmaCh01G002810	Pectin lyase-like superfamily protein
Cma_Chr01	1336663	G	A	upstream_gene_variant	MODIFIER	CmaCh01G002810	Pectin lyase-like superfamily protein
Cma_Chr01	1336711	C	T	upstream_gene_variant	MODIFIER	CmaCh01G002810	Pectin lyase-like superfamily protein
Cma_Chr01	1336783	T	G	upstream_gene_variant	MODIFIER	CmaCh01G002810	Pectin lyase-like superfamily protein
Cma_Chr01	1336926	A	G	missense_variant	MODERATE	CmaCh01G002810	Pectin lyase-like superfamily protein
Cma_Chr01	1336983	A	C	missense_variant	MODERATE	CmaCh01G002810	Pectin lyase-like superfamily protein
Cma_Chr01	1337055	A	C	missense_variant	MODERATE	CmaCh01G002810	Pectin lyase-like superfamily protein
Cma_Chr01	1337367	C	A	synonymous_variant	LOW	CmaCh01G002810	Pectin lyase-like superfamily protein
Cma_Chr01	1337486	T	C	missense_variant	MODERATE	CmaCh01G002810	Pectin lyase-like superfamily protein
Cma_Chr01	1337509	T	C	splice_region_variant&intron_variant	LOW	CmaCh01G002810	Pectin lyase-like superfamily protein
Cma_Chr01	1337566	G	A	intron_variant	MODIFIER	CmaCh01G002810	Pectin lyase-like superfamily protein
Cma_Chr01	1350252	G	A	upstream_gene_variant	MODIFIER	CmaCh01G002820	P-loop containing nucleoside triphosphate hydrolases superfamily protein
Cma_Chr01	1379186	A	T	downstream_gene_variant	MODIFIER	CmaCh01G002890	basic region/leucine zipper motif 53
Cma_Chr01	1379900	T	C	upstream_gene_variant	MODIFIER	CmaCh01G002890	basic region/leucine zipper motif 53
Cma_Chr01	1382056	A	C	intron_variant	MODIFIER	CmaCh01G002900	Vps51/Vps67 family (components of vesicular transport) protein
Cma_Chr01	1382697	C	T	intron_variant	MODIFIER	CmaCh01G002900	Vps51/Vps67 family (components of vesicular transport) protein
Cma_Chr01	1383021	T	C	intron_variant	MODIFIER	CmaCh01G002900	Vps51/Vps67 family (components of vesicular transport) protein
Cma_Chr01	1383924	T	C	intron_variant	MODIFIER	CmaCh01G002900	Vps51/Vps67 family (components of vesicular transport) protein
Cma_Chr01	1385075	G	A	intron_variant	MODIFIER	CmaCh01G002900	Vps51/Vps67 family (components of vesicular transport) protein
Cma_Chr01	1386355	T	G	intron_variant	MODIFIER	CmaCh01G002900	Vps51/Vps67 family (components of vesicular transport) protein
Cma_Chr01	1387519	T	A	intron_variant	MODIFIER	CmaCh01G002900	Vps51/Vps67 family (components of vesicular transport) protein
Cma_Chr01	1387533	A	G	intron_variant	MODIFIER	CmaCh01G002900	Vps51/Vps67 family (components of vesicular transport) protein
Cma_Chr01	1388032	T	C	intron_variant	MODIFIER	CmaCh01G002900	Vps51/Vps67 family (components of vesicular transport) protein
Cma_Chr01	1388929	C	T	intron_variant	MODIFIER	CmaCh01G002900	Vps51/Vps67 family (components of vesicular transport) protein
Cma_Chr01	1389315	T	C	intron_variant	MODIFIER	CmaCh01G002900	Vps51/Vps67 family (components of vesicular transport) protein
Cma_Chr01	1389529	C	T	intron_variant	MODIFIER	CmaCh01G002900	Vps51/Vps67 family (components of vesicular transport) protein
Cma_Chr01	1389853	G	A	intron_variant	MODIFIER	CmaCh01G002900	Vps51/Vps67 family (components of vesicular transport) protein
Cma_Chr01	1390785	A	T	intron_variant	MODIFIER	CmaCh01G002900	Vps51/Vps67 family (components of vesicular transport) protein
Cma_Chr01	1391091	C	G	intron_variant	MODIFIER	CmaCh01G002900	Vps51/Vps67 family (components of vesicular transport) protein
Cma_Chr01	1391521	A	C	intron_variant	MODIFIER	CmaCh01G002900	Vps51/Vps67 family (components of vesicular transport) protein
Cma_Chr01	1391542	C	T	intron_variant	MODIFIER	CmaCh01G002900	Vps51/Vps67 family (components of vesicular transport) protein
Cma_Chr01	1392128	G	C	intron_variant	MODIFIER	CmaCh01G002900	Vps51/Vps67 family (components of vesicular transport) protein
Cma_Chr01	1394078	A	G	intron_variant	MODIFIER	CmaCh01G002900	Vps51/Vps67 family (components of vesicular transport) protein
Cma_Chr01	1394857	T	G	intron_variant	MODIFIER	CmaCh01G002900	Vps51/Vps67 family (components of vesicular transport) protein
Cma_Chr01	1397166	C	T	missense_variant	MODERATE	CmaCh01G002910	Ribosomal RNA adenine dimethylase family protein
Cma_Chr01	1397194	A	G	synonymous_variant	LOW	CmaCh01G002910	Ribosomal RNA adenine dimethylase family protein
Cma_Chr01	1397678	A	T	downstream_gene_variant	MODIFIER	CmaCh01G002900	Vps51/Vps67 family (components of vesicular transport) protein
Cma_Chr01	1398041	G	A	synonymous_variant	LOW	CmaCh01G002910	Ribosomal RNA adenine dimethylase family protein
Cma_Chr01	1399508	A	G	downstream_gene_variant	MODIFIER	CmaCh01G002910	Ribosomal RNA adenine dimethylase family protein
Cma_Chr01	1399572	T	C	downstream_gene_variant	MODIFIER	CmaCh01G002910	Ribosomal RNA adenine dimethylase family protein
Cma_Chr01	1400362	T	C	upstream_gene_variant	MODIFIER	CmaCh01G002920	unknown protein; BEST Arabidopsis thaliana protein match is: unknown protein (TAIR:AT1G47813.1); Has 29 Blast hits to 29 proteins in 9 species: Archae - 0; Bacteria - 0; Metazoa - 0; Fungi - 0; Plants - 29; Viruses - 0; Other Eukaryotes - 0 (source: NCBI BLink).
Cma_Chr01	1400759	A	G	upstream_gene_variant	MODIFIER	CmaCh01G002920	unknown protein; BEST Arabidopsis thaliana protein match is: unknown protein (TAIR:AT1G47813.1); Has 29 Blast hits to 29 proteins in 9 species: Archae - 0; Bacteria - 0; Metazoa - 0; Fungi - 0; Plants - 29; Viruses - 0; Other Eukaryotes - 0 (source: NCBI BLink).
Cma_Chr01	1400907	T	C	upstream_gene_variant	MODIFIER	CmaCh01G002920	unknown protein; BEST Arabidopsis thaliana protein match is: unknown protein (TAIR:AT1G47813.1); Has 29 Blast hits to 29 proteins in 9 species: Archae - 0; Bacteria - 0; Metazoa - 0; Fungi - 0; Plants - 29; Viruses - 0; Other Eukaryotes - 0 (source: NCBI BLink).
Cma_Chr01	1400988	A	T	upstream_gene_variant	MODIFIER	CmaCh01G002920	unknown protein; BEST Arabidopsis thaliana protein match is: unknown protein (TAIR:AT1G47813.1); Has 29 Blast hits to 29 proteins in 9 species: Archae - 0; Bacteria - 0; Metazoa - 0; Fungi - 0; Plants - 29; Viruses - 0; Other Eukaryotes - 0 (source: NCBI BLink).
Cma_Chr01	1401040	G	T	upstream_gene_variant	MODIFIER	CmaCh01G002920	unknown protein; BEST Arabidopsis thaliana protein match is: unknown protein (TAIR:AT1G47813.1); Has 29 Blast hits to 29 proteins in 9 species: Archae - 0; Bacteria - 0; Metazoa - 0; Fungi - 0; Plants - 29; Viruses - 0; Other Eukaryotes - 0 (source: NCBI BLink).
Cma_Chr01	1401815	A	G	upstream_gene_variant	MODIFIER	CmaCh01G002920	unknown protein; BEST Arabidopsis thaliana protein match is: unknown protein (TAIR:AT1G47813.1); Has 29 Blast hits to 29 proteins in 9 species: Archae - 0; Bacteria - 0; Metazoa - 0; Fungi - 0; Plants - 29; Viruses - 0; Other Eukaryotes - 0 (source: NCBI BLink).
Cma_Chr01	1404984	G	A	intron_variant	MODIFIER	CmaCh01G002930	RING/FYVE/PHD zinc finger superfamily protein
Cma_Chr01	1404990	C	G	intron_variant	MODIFIER	CmaCh01G002930	RING/FYVE/PHD zinc finger superfamily protein
Cma_Chr01	1405258	G	A	splice_region_variant&intron_variant	LOW	CmaCh01G002930	RING/FYVE/PHD zinc finger superfamily protein
Cma_Chr01	1570661	G	A	3_prime_UTR_variant	MODIFIER	CmaCh01G003240	HXXXD-type acyl-transferase family protein
Cma_Chr01	1746835	T	C	synonymous_variant	LOW	CmaCh01G003520	2-isopropylmalate synthase 1
Cma_Chr01	1747536	G	A	synonymous_variant	LOW	CmaCh01G003530	pfkB-like carbohydrate kinase family protein
Cma_Chr01	1747787	C	T	upstream_gene_variant	MODIFIER	CmaCh01G003540	NA
Cma_Chr01	1748567	T	A	upstream_gene_variant	MODIFIER	CmaCh01G003540	NA
Cma_Chr01	1748997	G	A	downstream_gene_variant	MODIFIER	CmaCh01G003520	2-isopropylmalate synthase 1
Cma_Chr01	1749078	A	G	intron_variant	MODIFIER	CmaCh01G003530	pfkB-like carbohydrate kinase family protein
Cma_Chr01	1749291	A	C	intron_variant	MODIFIER	CmaCh01G003530	pfkB-like carbohydrate kinase family protein
Cma_Chr01	1749573	G	C	intron_variant	MODIFIER	CmaCh01G003530	pfkB-like carbohydrate kinase family protein
Cma_Chr01	1749914	T	C	intron_variant	MODIFIER	CmaCh01G003530	pfkB-like carbohydrate kinase family protein
Cma_Chr01	1749963	G	T	intron_variant	MODIFIER	CmaCh01G003530	pfkB-like carbohydrate kinase family protein
Cma_Chr01	1750310	T	C	intron_variant	MODIFIER	CmaCh01G003530	pfkB-like carbohydrate kinase family protein
Cma_Chr01	1750346	T	C	intron_variant	MODIFIER	CmaCh01G003530	pfkB-like carbohydrate kinase family protein
Cma_Chr01	1750508	T	C	intron_variant	MODIFIER	CmaCh01G003530	pfkB-like carbohydrate kinase family protein
Cma_Chr01	1750555	C	T	intron_variant	MODIFIER	CmaCh01G003530	pfkB-like carbohydrate kinase family protein
Cma_Chr01	1750612	T	C	intron_variant	MODIFIER	CmaCh01G003530	pfkB-like carbohydrate kinase family protein
Cma_Chr01	1750630	T	C	intron_variant	MODIFIER	CmaCh01G003530	pfkB-like carbohydrate kinase family protein
Cma_Chr01	1750925	A	C	intron_variant	MODIFIER	CmaCh01G003530	pfkB-like carbohydrate kinase family protein
Cma_Chr01	1750987	G	T	intron_variant	MODIFIER	CmaCh01G003530	pfkB-like carbohydrate kinase family protein
Cma_Chr01	1751145	G	A	intron_variant	MODIFIER	CmaCh01G003530	pfkB-like carbohydrate kinase family protein
Cma_Chr01	1751309	G	A	intron_variant	MODIFIER	CmaCh01G003530	pfkB-like carbohydrate kinase family protein
Cma_Chr01	1751521	A	C	intron_variant	MODIFIER	CmaCh01G003530	pfkB-like carbohydrate kinase family protein
Cma_Chr01	1751666	C	T	intron_variant	MODIFIER	CmaCh01G003530	pfkB-like carbohydrate kinase family protein
Cma_Chr01	1751775	A	G	intron_variant	MODIFIER	CmaCh01G003530	pfkB-like carbohydrate kinase family protein
Cma_Chr01	1751830	C	T	intron_variant	MODIFIER	CmaCh01G003530	pfkB-like carbohydrate kinase family protein
Cma_Chr01	1752318	C	T	intron_variant	MODIFIER	CmaCh01G003530	pfkB-like carbohydrate kinase family protein
Cma_Chr01	1752331	T	G	intron_variant	MODIFIER	CmaCh01G003530	pfkB-like carbohydrate kinase family protein
Cma_Chr01	1752879	C	G	intron_variant	MODIFIER	CmaCh01G003530	pfkB-like carbohydrate kinase family protein
Cma_Chr01	1755461	T	A	upstream_gene_variant	MODIFIER	CmaCh01G003530	pfkB-like carbohydrate kinase family protein
Cma_Chr01	1759461	G	A	synonymous_variant	LOW	CmaCh01G003550	plastid movement impaired 2
Cma_Chr01	1789010	G	A	upstream_gene_variant	MODIFIER	CmaCh01G003600	MLP-like protein 34
Cma_Chr01	1789099	G	A	upstream_gene_variant	MODIFIER	CmaCh01G003600	MLP-like protein 34
Cma_Chr01	1789430	A	G	upstream_gene_variant	MODIFIER	CmaCh01G003600	MLP-like protein 34
Cma_Chr01	1789509	A	T	missense_variant	MODERATE	CmaCh01G003600	MLP-like protein 34
Cma_Chr01	1795198	A	G	downstream_gene_variant	MODIFIER	CmaCh01G003610	Polyketide cyclase/dehydrase and lipid transport superfamily protein
Cma_Chr01	1795286	A	G	intergenic_region	MODIFIER	CmaCh01G003610-CmaCh01G003620	Polyketide cyclase/dehydrase and lipid transport superfamily protein ::calmodulin like 23
Cma_Chr01	1795315	A	G	intergenic_region	MODIFIER	CmaCh01G003610-CmaCh01G003620	Polyketide cyclase/dehydrase and lipid transport superfamily protein ::calmodulin like 23
Cma_Chr01	1795998	G	C	intergenic_region	MODIFIER	CmaCh01G003610-CmaCh01G003620	Polyketide cyclase/dehydrase and lipid transport superfamily protein ::calmodulin like 23
Cma_Chr01	1796206	T	A	intergenic_region	MODIFIER	CmaCh01G003610-CmaCh01G003620	Polyketide cyclase/dehydrase and lipid transport superfamily protein ::calmodulin like 23
Cma_Chr01	1798898	G	A	intergenic_region	MODIFIER	CmaCh01G003610-CmaCh01G003620	Polyketide cyclase/dehydrase and lipid transport superfamily protein ::calmodulin like 23
Cma_Chr01	1801681	G	A	downstream_gene_variant	MODIFIER	CmaCh01G003620	calmodulin like 23
Cma_Chr01	1801970	C	A	downstream_gene_variant	MODIFIER	CmaCh01G003620	calmodulin like 23
Cma_Chr01	1801971	C	T	downstream_gene_variant	MODIFIER	CmaCh01G003620	calmodulin like 23
Cma_Chr01	1802222	A	G	downstream_gene_variant	MODIFIER	CmaCh01G003620	calmodulin like 23
Cma_Chr01	1803526	T	A	downstream_gene_variant	MODIFIER	CmaCh01G003630	Calcium-dependent lipid-binding (CaLB domain) family protein
Cma_Chr01	1803675	T	C	downstream_gene_variant	MODIFIER	CmaCh01G003630	Calcium-dependent lipid-binding (CaLB domain) family protein
Cma_Chr01	1803791	T	C	missense_variant	MODERATE	CmaCh01G003630	Calcium-dependent lipid-binding (CaLB domain) family protein
Cma_Chr01	1803968	G	A	missense_variant	MODERATE	CmaCh01G003630	Calcium-dependent lipid-binding (CaLB domain) family protein
Cma_Chr01	1804147	G	A	intron_variant	MODIFIER	CmaCh01G003630	Calcium-dependent lipid-binding (CaLB domain) family protein
Cma_Chr01	1804340	G	A	intron_variant	MODIFIER	CmaCh01G003630	Calcium-dependent lipid-binding (CaLB domain) family protein
Cma_Chr01	1804346	T	C	intron_variant	MODIFIER	CmaCh01G003630	Calcium-dependent lipid-binding (CaLB domain) family protein
Cma_Chr01	1804397	G	A	intron_variant	MODIFIER	CmaCh01G003630	Calcium-dependent lipid-binding (CaLB domain) family protein
Cma_Chr01	1804544	G	C	upstream_gene_variant	MODIFIER	CmaCh01G003630	Calcium-dependent lipid-binding (CaLB domain) family protein
Cma_Chr01	1804643	G	C	upstream_gene_variant	MODIFIER	CmaCh01G003630	Calcium-dependent lipid-binding (CaLB domain) family protein
Cma_Chr01	1804655	A	G	upstream_gene_variant	MODIFIER	CmaCh01G003630	Calcium-dependent lipid-binding (CaLB domain) family protein
Cma_Chr01	1805272	T	G	upstream_gene_variant	MODIFIER	CmaCh01G003630	Calcium-dependent lipid-binding (CaLB domain) family protein
Cma_Chr01	1805276	A	T	upstream_gene_variant	MODIFIER	CmaCh01G003630	Calcium-dependent lipid-binding (CaLB domain) family protein
Cma_Chr01	1805402	C	T	upstream_gene_variant	MODIFIER	CmaCh01G003630	Calcium-dependent lipid-binding (CaLB domain) family protein
Cma_Chr01	1805715	G	T	upstream_gene_variant	MODIFIER	CmaCh01G003630	Calcium-dependent lipid-binding (CaLB domain) family protein
Cma_Chr01	1805780	C	A	upstream_gene_variant	MODIFIER	CmaCh01G003630	Calcium-dependent lipid-binding (CaLB domain) family protein
Cma_Chr01	1809238	T	A	intron_variant	MODIFIER	CmaCh01G003640	5'-AMP-activated protein kinase-related
Cma_Chr01	1810323	G	C	intron_variant	MODIFIER	CmaCh01G003640	5'-AMP-activated protein kinase-related
Cma_Chr01	1810366	C	A	intron_variant	MODIFIER	CmaCh01G003640	5'-AMP-activated protein kinase-related
Cma_Chr01	1810500	A	G	intron_variant	MODIFIER	CmaCh01G003640	5'-AMP-activated protein kinase-related
Cma_Chr01	1810502	T	G	intron_variant	MODIFIER	CmaCh01G003640	5'-AMP-activated protein kinase-related
Cma_Chr01	1810815	A	G	intron_variant	MODIFIER	CmaCh01G003640	5'-AMP-activated protein kinase-related
Cma_Chr01	1811255	C	A	intron_variant	MODIFIER	CmaCh01G003640	5'-AMP-activated protein kinase-related
Cma_Chr01	1811260	C	A	intron_variant	MODIFIER	CmaCh01G003640	5'-AMP-activated protein kinase-related
Cma_Chr01	1813215	A	G	synonymous_variant	LOW	CmaCh01G003640	5'-AMP-activated protein kinase-related
Cma_Chr01	1813397	G	A	intron_variant	MODIFIER	CmaCh01G003640	5'-AMP-activated protein kinase-related
Cma_Chr01	1813460	C	A	intron_variant	MODIFIER	CmaCh01G003640	5'-AMP-activated protein kinase-related
Cma_Chr01	1813578	G	C	intron_variant	MODIFIER	CmaCh01G003640	5'-AMP-activated protein kinase-related
Cma_Chr01	1814528	G	A	upstream_gene_variant	MODIFIER	CmaCh01G003650	NA
Cma_Chr01	1814549	T	G	upstream_gene_variant	MODIFIER	CmaCh01G003650	NA
Cma_Chr01	1814710	T	G	upstream_gene_variant	MODIFIER	CmaCh01G003650	NA
Cma_Chr01	1814788	T	C	upstream_gene_variant	MODIFIER	CmaCh01G003650	NA
Cma_Chr01	1816579	G	T	downstream_gene_variant	MODIFIER	CmaCh01G003640	5'-AMP-activated protein kinase-related
Cma_Chr01	1816581	T	G	downstream_gene_variant	MODIFIER	CmaCh01G003640	5'-AMP-activated protein kinase-related
Cma_Chr01	1816795	A	G	synonymous_variant	LOW	CmaCh01G003650	NA
Cma_Chr01	1816949	G	A	3_prime_UTR_variant	MODIFIER	CmaCh01G003650	NA
Cma_Chr01	1818137	T	C	3_prime_UTR_variant	MODIFIER	CmaCh01G003650	NA
Cma_Chr01	1818300	T	C	3_prime_UTR_variant	MODIFIER	CmaCh01G003650	NA
Cma_Chr01	1819050	G	A	3_prime_UTR_variant	MODIFIER	CmaCh01G003650	NA
Cma_Chr01	1820668	T	C	5_prime_UTR_variant	MODIFIER	CmaCh01G003660	ARM repeat superfamily protein
Cma_Chr01	1821694	T	C	downstream_gene_variant	MODIFIER	CmaCh01G003650	NA
Cma_Chr01	1821905	C	T	downstream_gene_variant	MODIFIER	CmaCh01G003650	NA
Cma_Chr01	1822336	G	C	intron_variant	MODIFIER	CmaCh01G003660	ARM repeat superfamily protein
Cma_Chr01	1823077	G	A	intron_variant	MODIFIER	CmaCh01G003660	ARM repeat superfamily protein
Cma_Chr01	1823121	A	G	intron_variant	MODIFIER	CmaCh01G003660	ARM repeat superfamily protein
Cma_Chr01	1823295	T	A	missense_variant	MODERATE	CmaCh01G003660	ARM repeat superfamily protein
Cma_Chr01	1823482	G	A	intron_variant	MODIFIER	CmaCh01G003660	ARM repeat superfamily protein
Cma_Chr01	1823921	T	G	intron_variant	MODIFIER	CmaCh01G003660	ARM repeat superfamily protein
Cma_Chr01	1825023	A	G	intron_variant	MODIFIER	CmaCh01G003660	ARM repeat superfamily protein
Cma_Chr01	1825045	C	T	intron_variant	MODIFIER	CmaCh01G003660	ARM repeat superfamily protein
Cma_Chr01	1825210	C	T	intron_variant	MODIFIER	CmaCh01G003660	ARM repeat superfamily protein
Cma_Chr01	1825247	A	G	intron_variant	MODIFIER	CmaCh01G003660	ARM repeat superfamily protein
Cma_Chr01	1825281	T	A	intron_variant	MODIFIER	CmaCh01G003660	ARM repeat superfamily protein
Cma_Chr01	1825487	T	C	intron_variant	MODIFIER	CmaCh01G003660	ARM repeat superfamily protein
Cma_Chr01	1825526	T	C	intron_variant	MODIFIER	CmaCh01G003660	ARM repeat superfamily protein
Cma_Chr01	1825888	A	T	intron_variant	MODIFIER	CmaCh01G003660	ARM repeat superfamily protein
Cma_Chr01	1826647	A	G	intron_variant	MODIFIER	CmaCh01G003660	ARM repeat superfamily protein
Cma_Chr01	1827098	T	C	intron_variant	MODIFIER	CmaCh01G003660	ARM repeat superfamily protein
Cma_Chr01	1827159	C	T	splice_region_variant&intron_variant	LOW	CmaCh01G003660	ARM repeat superfamily protein
Cma_Chr01	1827226	C	G	synonymous_variant	LOW	CmaCh01G003660	ARM repeat superfamily protein
Cma_Chr01	1827339	T	C	intron_variant	MODIFIER	CmaCh01G003660	ARM repeat superfamily protein
Cma_Chr01	1827659	A	G	intron_variant	MODIFIER	CmaCh01G003660	ARM repeat superfamily protein
Cma_Chr01	1827848	C	T	intron_variant	MODIFIER	CmaCh01G003660	ARM repeat superfamily protein
Cma_Chr01	1827991	T	A	intron_variant	MODIFIER	CmaCh01G003660	ARM repeat superfamily protein
Cma_Chr01	1828137	A	G	intron_variant	MODIFIER	CmaCh01G003660	ARM repeat superfamily protein
Cma_Chr01	1828538	T	A	intron_variant	MODIFIER	CmaCh01G003660	ARM repeat superfamily protein
Cma_Chr01	1828844	A	T	intron_variant	MODIFIER	CmaCh01G003660	ARM repeat superfamily protein
Cma_Chr01	1828994	T	G	intron_variant	MODIFIER	CmaCh01G003660	ARM repeat superfamily protein
Cma_Chr01	1829080	A	C	intron_variant	MODIFIER	CmaCh01G003660	ARM repeat superfamily protein
Cma_Chr01	1829416	A	C	intron_variant	MODIFIER	CmaCh01G003660	ARM repeat superfamily protein
Cma_Chr01	1829474	T	A	intron_variant	MODIFIER	CmaCh01G003660	ARM repeat superfamily protein
Cma_Chr01	1829899	T	C	intron_variant	MODIFIER	CmaCh01G003660	ARM repeat superfamily protein
Cma_Chr01	1829931	G	A	intron_variant	MODIFIER	CmaCh01G003660	ARM repeat superfamily protein
Cma_Chr01	1829964	C	T	intron_variant	MODIFIER	CmaCh01G003660	ARM repeat superfamily protein
Cma_Chr01	1830016	A	T	intron_variant	MODIFIER	CmaCh01G003660	ARM repeat superfamily protein
Cma_Chr01	1830302	A	G	intron_variant	MODIFIER	CmaCh01G003660	ARM repeat superfamily protein
Cma_Chr01	1830717	A	T	missense_variant	MODERATE	CmaCh01G003660	ARM repeat superfamily protein
Cma_Chr01	1830975	T	C	intron_variant	MODIFIER	CmaCh01G003660	ARM repeat superfamily protein
Cma_Chr01	1830980	A	G	intron_variant	MODIFIER	CmaCh01G003660	ARM repeat superfamily protein
Cma_Chr01	1830992	C	T	intron_variant	MODIFIER	CmaCh01G003660	ARM repeat superfamily protein
Cma_Chr01	1831166	G	A	intron_variant	MODIFIER	CmaCh01G003660	ARM repeat superfamily protein
Cma_Chr01	1831216	A	G	intron_variant	MODIFIER	CmaCh01G003660	ARM repeat superfamily protein
Cma_Chr01	1831279	T	C	intron_variant	MODIFIER	CmaCh01G003660	ARM repeat superfamily protein
Cma_Chr01	1831344	T	C	intron_variant	MODIFIER	CmaCh01G003660	ARM repeat superfamily protein
Cma_Chr01	1831371	A	C	intron_variant	MODIFIER	CmaCh01G003660	ARM repeat superfamily protein
Cma_Chr01	1831707	A	G	intron_variant	MODIFIER	CmaCh01G003660	ARM repeat superfamily protein
Cma_Chr01	1832010	G	A	intron_variant	MODIFIER	CmaCh01G003660	ARM repeat superfamily protein
Cma_Chr01	1832432	T	A	intron_variant	MODIFIER	CmaCh01G003660	ARM repeat superfamily protein
Cma_Chr01	1832434	A	G	intron_variant	MODIFIER	CmaCh01G003660	ARM repeat superfamily protein
Cma_Chr01	1833197	A	T	intron_variant	MODIFIER	CmaCh01G003660	ARM repeat superfamily protein
Cma_Chr01	1833263	G	A	intron_variant	MODIFIER	CmaCh01G003660	ARM repeat superfamily protein
Cma_Chr01	1833276	T	G	intron_variant	MODIFIER	CmaCh01G003660	ARM repeat superfamily protein
Cma_Chr01	1833453	T	C	intron_variant	MODIFIER	CmaCh01G003660	ARM repeat superfamily protein
Cma_Chr01	1834057	C	T	synonymous_variant	LOW	CmaCh01G003660	ARM repeat superfamily protein
Cma_Chr01	1834193	A	G	intron_variant	MODIFIER	CmaCh01G003660	ARM repeat superfamily protein
Cma_Chr01	1834271	T	A	intron_variant	MODIFIER	CmaCh01G003660	ARM repeat superfamily protein
Cma_Chr01	1834418	T	C	intron_variant	MODIFIER	CmaCh01G003660	ARM repeat superfamily protein
Cma_Chr01	1834460	T	A	intron_variant	MODIFIER	CmaCh01G003660	ARM repeat superfamily protein
Cma_Chr01	1835038	G	A	intron_variant	MODIFIER	CmaCh01G003660	ARM repeat superfamily protein
Cma_Chr01	1835127	G	T	intron_variant	MODIFIER	CmaCh01G003660	ARM repeat superfamily protein
Cma_Chr01	1835142	C	T	intron_variant	MODIFIER	CmaCh01G003660	ARM repeat superfamily protein
Cma_Chr01	1835631	T	C	synonymous_variant	LOW	CmaCh01G003660	ARM repeat superfamily protein
Cma_Chr01	1835691	T	G	synonymous_variant	LOW	CmaCh01G003660	ARM repeat superfamily protein
Cma_Chr01	1835741	T	G	intron_variant	MODIFIER	CmaCh01G003660	ARM repeat superfamily protein
Cma_Chr01	1835787	C	T	intron_variant	MODIFIER	CmaCh01G003660	ARM repeat superfamily protein
Cma_Chr01	1836182	T	C	intron_variant	MODIFIER	CmaCh01G003660	ARM repeat superfamily protein
Cma_Chr01	1836308	A	G	intron_variant	MODIFIER	CmaCh01G003660	ARM repeat superfamily protein
Cma_Chr01	1836461	A	G	splice_region_variant&intron_variant	LOW	CmaCh01G003660	ARM repeat superfamily protein
Cma_Chr01	1837094	C	A	intron_variant	MODIFIER	CmaCh01G003660	ARM repeat superfamily protein
Cma_Chr01	1837108	C	T	intron_variant	MODIFIER	CmaCh01G003660	ARM repeat superfamily protein
Cma_Chr01	1839457	T	G	downstream_gene_variant	MODIFIER	CmaCh01G003660	ARM repeat superfamily protein
Cma_Chr01	1839535	A	G	downstream_gene_variant	MODIFIER	CmaCh01G003660	ARM repeat superfamily protein
Cma_Chr01	1839676	T	A	downstream_gene_variant	MODIFIER	CmaCh01G003660	ARM repeat superfamily protein
Cma_Chr01	1840114	T	C	downstream_gene_variant	MODIFIER	CmaCh01G003660	ARM repeat superfamily protein
Cma_Chr01	1840773	G	A	downstream_gene_variant	MODIFIER	CmaCh01G003670	unknown protein; FUNCTIONS IN: molecular_function unknown; INVOLVED IN: biological_process unknown; LOCATED IN: endomembrane system; EXPRESSED IN: 24 plant structures; EXPRESSED DURING: 15 growth stages; Has 44 Blast hits to 44 proteins in 14 species: Archae - 0; Bacteria - 0; Metazoa - 0; Fungi - 0; Plants - 44; Viruses - 0; Other Eukaryotes - 0 (source: NCBI BLink).
Cma_Chr01	1840913	C	T	downstream_gene_variant	MODIFIER	CmaCh01G003670	unknown protein; FUNCTIONS IN: molecular_function unknown; INVOLVED IN: biological_process unknown; LOCATED IN: endomembrane system; EXPRESSED IN: 24 plant structures; EXPRESSED DURING: 15 growth stages; Has 44 Blast hits to 44 proteins in 14 species: Archae - 0; Bacteria - 0; Metazoa - 0; Fungi - 0; Plants - 44; Viruses - 0; Other Eukaryotes - 0 (source: NCBI BLink).
Cma_Chr01	1841058	G	A	downstream_gene_variant	MODIFIER	CmaCh01G003670	unknown protein; FUNCTIONS IN: molecular_function unknown; INVOLVED IN: biological_process unknown; LOCATED IN: endomembrane system; EXPRESSED IN: 24 plant structures; EXPRESSED DURING: 15 growth stages; Has 44 Blast hits to 44 proteins in 14 species: Archae - 0; Bacteria - 0; Metazoa - 0; Fungi - 0; Plants - 44; Viruses - 0; Other Eukaryotes - 0 (source: NCBI BLink).
Cma_Chr01	1841103	A	G	downstream_gene_variant	MODIFIER	CmaCh01G003670	unknown protein; FUNCTIONS IN: molecular_function unknown; INVOLVED IN: biological_process unknown; LOCATED IN: endomembrane system; EXPRESSED IN: 24 plant structures; EXPRESSED DURING: 15 growth stages; Has 44 Blast hits to 44 proteins in 14 species: Archae - 0; Bacteria - 0; Metazoa - 0; Fungi - 0; Plants - 44; Viruses - 0; Other Eukaryotes - 0 (source: NCBI BLink).
Cma_Chr01	1841399	G	A	downstream_gene_variant	MODIFIER	CmaCh01G003670	unknown protein; FUNCTIONS IN: molecular_function unknown; INVOLVED IN: biological_process unknown; LOCATED IN: endomembrane system; EXPRESSED IN: 24 plant structures; EXPRESSED DURING: 15 growth stages; Has 44 Blast hits to 44 proteins in 14 species: Archae - 0; Bacteria - 0; Metazoa - 0; Fungi - 0; Plants - 44; Viruses - 0; Other Eukaryotes - 0 (source: NCBI BLink).
Cma_Chr01	1842065	A	G	synonymous_variant	LOW	CmaCh01G003670	unknown protein; FUNCTIONS IN: molecular_function unknown; INVOLVED IN: biological_process unknown; LOCATED IN: endomembrane system; EXPRESSED IN: 24 plant structures; EXPRESSED DURING: 15 growth stages; Has 44 Blast hits to 44 proteins in 14 species: Archae - 0; Bacteria - 0; Metazoa - 0; Fungi - 0; Plants - 44; Viruses - 0; Other Eukaryotes - 0 (source: NCBI BLink).
Cma_Chr01	1842328	G	T	missense_variant	MODERATE	CmaCh01G003670	unknown protein; FUNCTIONS IN: molecular_function unknown; INVOLVED IN: biological_process unknown; LOCATED IN: endomembrane system; EXPRESSED IN: 24 plant structures; EXPRESSED DURING: 15 growth stages; Has 44 Blast hits to 44 proteins in 14 species: Archae - 0; Bacteria - 0; Metazoa - 0; Fungi - 0; Plants - 44; Viruses - 0; Other Eukaryotes - 0 (source: NCBI BLink).
Cma_Chr01	1843054	C	T	upstream_gene_variant	MODIFIER	CmaCh01G003670	unknown protein; FUNCTIONS IN: molecular_function unknown; INVOLVED IN: biological_process unknown; LOCATED IN: endomembrane system; EXPRESSED IN: 24 plant structures; EXPRESSED DURING: 15 growth stages; Has 44 Blast hits to 44 proteins in 14 species: Archae - 0; Bacteria - 0; Metazoa - 0; Fungi - 0; Plants - 44; Viruses - 0; Other Eukaryotes - 0 (source: NCBI BLink).
Cma_Chr01	1843060	C	G	upstream_gene_variant	MODIFIER	CmaCh01G003670	unknown protein; FUNCTIONS IN: molecular_function unknown; INVOLVED IN: biological_process unknown; LOCATED IN: endomembrane system; EXPRESSED IN: 24 plant structures; EXPRESSED DURING: 15 growth stages; Has 44 Blast hits to 44 proteins in 14 species: Archae - 0; Bacteria - 0; Metazoa - 0; Fungi - 0; Plants - 44; Viruses - 0; Other Eukaryotes - 0 (source: NCBI BLink).
Cma_Chr01	1843083	G	T	upstream_gene_variant	MODIFIER	CmaCh01G003670	unknown protein; FUNCTIONS IN: molecular_function unknown; INVOLVED IN: biological_process unknown; LOCATED IN: endomembrane system; EXPRESSED IN: 24 plant structures; EXPRESSED DURING: 15 growth stages; Has 44 Blast hits to 44 proteins in 14 species: Archae - 0; Bacteria - 0; Metazoa - 0; Fungi - 0; Plants - 44; Viruses - 0; Other Eukaryotes - 0 (source: NCBI BLink).
Cma_Chr01	1843198	T	C	upstream_gene_variant	MODIFIER	CmaCh01G003670	unknown protein; FUNCTIONS IN: molecular_function unknown; INVOLVED IN: biological_process unknown; LOCATED IN: endomembrane system; EXPRESSED IN: 24 plant structures; EXPRESSED DURING: 15 growth stages; Has 44 Blast hits to 44 proteins in 14 species: Archae - 0; Bacteria - 0; Metazoa - 0; Fungi - 0; Plants - 44; Viruses - 0; Other Eukaryotes - 0 (source: NCBI BLink).
Cma_Chr01	1843368	C	A	upstream_gene_variant	MODIFIER	CmaCh01G003670	unknown protein; FUNCTIONS IN: molecular_function unknown; INVOLVED IN: biological_process unknown; LOCATED IN: endomembrane system; EXPRESSED IN: 24 plant structures; EXPRESSED DURING: 15 growth stages; Has 44 Blast hits to 44 proteins in 14 species: Archae - 0; Bacteria - 0; Metazoa - 0; Fungi - 0; Plants - 44; Viruses - 0; Other Eukaryotes - 0 (source: NCBI BLink).
Cma_Chr01	1843383	T	C	upstream_gene_variant	MODIFIER	CmaCh01G003670	unknown protein; FUNCTIONS IN: molecular_function unknown; INVOLVED IN: biological_process unknown; LOCATED IN: endomembrane system; EXPRESSED IN: 24 plant structures; EXPRESSED DURING: 15 growth stages; Has 44 Blast hits to 44 proteins in 14 species: Archae - 0; Bacteria - 0; Metazoa - 0; Fungi - 0; Plants - 44; Viruses - 0; Other Eukaryotes - 0 (source: NCBI BLink).
Cma_Chr01	1843458	T	C	upstream_gene_variant	MODIFIER	CmaCh01G003670	unknown protein; FUNCTIONS IN: molecular_function unknown; INVOLVED IN: biological_process unknown; LOCATED IN: endomembrane system; EXPRESSED IN: 24 plant structures; EXPRESSED DURING: 15 growth stages; Has 44 Blast hits to 44 proteins in 14 species: Archae - 0; Bacteria - 0; Metazoa - 0; Fungi - 0; Plants - 44; Viruses - 0; Other Eukaryotes - 0 (source: NCBI BLink).
Cma_Chr01	1843545	G	A	upstream_gene_variant	MODIFIER	CmaCh01G003670	unknown protein; FUNCTIONS IN: molecular_function unknown; INVOLVED IN: biological_process unknown; LOCATED IN: endomembrane system; EXPRESSED IN: 24 plant structures; EXPRESSED DURING: 15 growth stages; Has 44 Blast hits to 44 proteins in 14 species: Archae - 0; Bacteria - 0; Metazoa - 0; Fungi - 0; Plants - 44; Viruses - 0; Other Eukaryotes - 0 (source: NCBI BLink).
Cma_Chr01	1843738	A	G	upstream_gene_variant	MODIFIER	CmaCh01G003670	unknown protein; FUNCTIONS IN: molecular_function unknown; INVOLVED IN: biological_process unknown; LOCATED IN: endomembrane system; EXPRESSED IN: 24 plant structures; EXPRESSED DURING: 15 growth stages; Has 44 Blast hits to 44 proteins in 14 species: Archae - 0; Bacteria - 0; Metazoa - 0; Fungi - 0; Plants - 44; Viruses - 0; Other Eukaryotes - 0 (source: NCBI BLink).
Cma_Chr01	1843954	G	A	5_prime_UTR_variant	MODIFIER	CmaCh01G003680	nijmegen breakage syndrome 1
Cma_Chr01	1849622	G	C	intron_variant	MODIFIER	CmaCh01G003680	nijmegen breakage syndrome 1
Cma_Chr01	1849688	G	T	missense_variant	MODERATE	CmaCh01G003680	nijmegen breakage syndrome 1
Cma_Chr01	1852491	A	G	upstream_gene_variant	MODIFIER	CmaCh01G003690	ARM repeat superfamily protein
Cma_Chr01	1853042	C	A	upstream_gene_variant	MODIFIER	CmaCh01G003690	ARM repeat superfamily protein
Cma_Chr01	1853643	A	T	intron_variant	MODIFIER	CmaCh01G003690	ARM repeat superfamily protein
Cma_Chr01	1863456	A	T	intron_variant	MODIFIER	CmaCh01G003700	UDP-glucose pyrophosphorylase 2
Cma_Chr01	1873180	A	G	upstream_gene_variant	MODIFIER	CmaCh01G003720	glutamine synthase clone R1
Cma_Chr01	1873215	G	A	upstream_gene_variant	MODIFIER	CmaCh01G003720	glutamine synthase clone R1
Cma_Chr01	1876663	C	T	synonymous_variant	LOW	CmaCh01G003730	glutamine synthase clone R1
Cma_Chr01	1876946	C	T	synonymous_variant	LOW	CmaCh01G003730	glutamine synthase clone R1
Cma_Chr01	1877606	T	C	downstream_gene_variant	MODIFIER	CmaCh01G003740	NA
Cma_Chr01	1877706	A	G	synonymous_variant	LOW	CmaCh01G003730	glutamine synthase clone R1
Cma_Chr01	1877730	G	A	synonymous_variant	LOW	CmaCh01G003730	glutamine synthase clone R1
Cma_Chr01	1878911	T	A	downstream_gene_variant	MODIFIER	CmaCh01G003740	NA
Cma_Chr01	1879258	T	A	5_prime_UTR_variant	MODIFIER	CmaCh01G003730	glutamine synthase clone R1
Cma_Chr01	1879838	A	G	splice_region_variant&intron_variant	LOW	CmaCh01G003740	NA
Cma_Chr01	1885839	C	G	missense_variant	MODERATE	CmaCh01G003740	NA
Cma_Chr01	1899646	G	A	intron_variant	MODIFIER	CmaCh01G003790	NA
Cma_Chr01	1899870	A	G	intron_variant	MODIFIER	CmaCh01G003790	NA
Cma_Chr01	1900541	G	A	intron_variant	MODIFIER	CmaCh01G003790	NA
Cma_Chr01	1900830	C	T	intron_variant	MODIFIER	CmaCh01G003790	NA
Cma_Chr01	1900845	C	T	intron_variant	MODIFIER	CmaCh01G003790	NA
Cma_Chr01	1901344	T	C	intron_variant	MODIFIER	CmaCh01G003790	NA
Cma_Chr01	1901646	C	T	intron_variant	MODIFIER	CmaCh01G003790	NA
Cma_Chr01	1902029	T	C	intron_variant	MODIFIER	CmaCh01G003790	NA
Cma_Chr01	1902382	A	G	intron_variant	MODIFIER	CmaCh01G003790	NA
Cma_Chr01	1904867	C	T	upstream_gene_variant	MODIFIER	CmaCh01G003800	Mannose-6-phosphate isomerase, type I
Cma_Chr01	1905274	G	T	upstream_gene_variant	MODIFIER	CmaCh01G003800	Mannose-6-phosphate isomerase, type I
Cma_Chr01	1905275	T	A	upstream_gene_variant	MODIFIER	CmaCh01G003800	Mannose-6-phosphate isomerase, type I
Cma_Chr01	1906716	A	G	synonymous_variant	LOW	CmaCh01G003800	Mannose-6-phosphate isomerase, type I
Cma_Chr01	1907659	C	T	upstream_gene_variant	MODIFIER	CmaCh01G003810	BR enhanced expression 3
Cma_Chr01	1915530	C	G	downstream_gene_variant	MODIFIER	CmaCh01G003820	HXXXD-type acyl-transferase family protein
Cma_Chr01	1916893	G	A	upstream_gene_variant	MODIFIER	CmaCh01G003830	unknown protein; FUNCTIONS IN: molecular_function unknown; INVOLVED IN: biological_process unknown; LOCATED IN: chloroplast; EXPRESSED IN: 24 plant structures; EXPRESSED DURING: 15 growth stages; BEST Arabidopsis thaliana protein match is: unknown protein (TAIR:AT3G02555.1); Has 133 Blast hits to 133 proteins in 18 species: Archae - 0; Bacteria - 0; Metazoa - 0; Fungi - 0; Plants - 133; Viruses -…
Cma_Chr01	1918422	A	G	synonymous_variant	LOW	CmaCh01G003830	unknown protein; FUNCTIONS IN: molecular_function unknown; INVOLVED IN: biological_process unknown; LOCATED IN: chloroplast; EXPRESSED IN: 24 plant structures; EXPRESSED DURING: 15 growth stages; BEST Arabidopsis thaliana protein match is: unknown protein (TAIR:AT3G02555.1); Has 133 Blast hits to 133 proteins in 18 species: Archae - 0; Bacteria - 0; Metazoa - 0; Fungi - 0; Plants - 133; Viruses -…
Cma_Chr01	1918570	C	A	missense_variant	MODERATE	CmaCh01G003830	unknown protein; FUNCTIONS IN: molecular_function unknown; INVOLVED IN: biological_process unknown; LOCATED IN: chloroplast; EXPRESSED IN: 24 plant structures; EXPRESSED DURING: 15 growth stages; BEST Arabidopsis thaliana protein match is: unknown protein (TAIR:AT3G02555.1); Has 133 Blast hits to 133 proteins in 18 species: Archae - 0; Bacteria - 0; Metazoa - 0; Fungi - 0; Plants - 133; Viruses -…
Cma_Chr01	1918670	A	C	intron_variant	MODIFIER	CmaCh01G003830	unknown protein; FUNCTIONS IN: molecular_function unknown; INVOLVED IN: biological_process unknown; LOCATED IN: chloroplast; EXPRESSED IN: 24 plant structures; EXPRESSED DURING: 15 growth stages; BEST Arabidopsis thaliana protein match is: unknown protein (TAIR:AT3G02555.1); Has 133 Blast hits to 133 proteins in 18 species: Archae - 0; Bacteria - 0; Metazoa - 0; Fungi - 0; Plants - 133; Viruses -…
Cma_Chr01	1922109	C	T	5_prime_UTR_variant	MODIFIER	CmaCh01G003840	LOB domain-containing protein 41
Cma_Chr01	1922159	T	C	5_prime_UTR_premature_start_codon_gain_variant	LOW	CmaCh01G003840	LOB domain-containing protein 41
Cma_Chr01	1922398	G	T	downstream_gene_variant	MODIFIER	CmaCh01G003850	cytochrome P450, family 735, subfamily A, polypeptide 1
Cma_Chr01	1922426	A	T	downstream_gene_variant	MODIFIER	CmaCh01G003850	cytochrome P450, family 735, subfamily A, polypeptide 1
Cma_Chr01	1922863	A	T	synonymous_variant	LOW	CmaCh01G003840	LOB domain-containing protein 41
Cma_Chr01	1922992	G	A	synonymous_variant	LOW	CmaCh01G003840	LOB domain-containing protein 41
Cma_Chr01	1923085	A	G	synonymous_variant	LOW	CmaCh01G003840	LOB domain-containing protein 41
Cma_Chr01	1923428	G	A	downstream_gene_variant	MODIFIER	CmaCh01G003840	LOB domain-containing protein 41
Cma_Chr01	1924621	G	A	downstream_gene_variant	MODIFIER	CmaCh01G003840	LOB domain-containing protein 41
Cma_Chr01	1924703	C	T	downstream_gene_variant	MODIFIER	CmaCh01G003840	LOB domain-containing protein 41
Cma_Chr01	1925111	T	C	synonymous_variant	LOW	CmaCh01G003850	cytochrome P450, family 735, subfamily A, polypeptide 1
Cma_Chr01	1925175	G	A	downstream_gene_variant	MODIFIER	CmaCh01G003840	LOB domain-containing protein 41
Cma_Chr01	1925213	A	G	downstream_gene_variant	MODIFIER	CmaCh01G003840	LOB domain-containing protein 41
Cma_Chr01	1925239	G	A	downstream_gene_variant	MODIFIER	CmaCh01G003840	LOB domain-containing protein 41
Cma_Chr01	1925288	A	G	downstream_gene_variant	MODIFIER	CmaCh01G003840	LOB domain-containing protein 41
Cma_Chr01	1925322	C	T	downstream_gene_variant	MODIFIER	CmaCh01G003840	LOB domain-containing protein 41
Cma_Chr01	1925651	G	A	intron_variant	MODIFIER	CmaCh01G003850	cytochrome P450, family 735, subfamily A, polypeptide 1
Cma_Chr01	1926989	C	T	missense_variant	MODERATE	CmaCh01G003850	cytochrome P450, family 735, subfamily A, polypeptide 1
Cma_Chr01	1927227	C	G	synonymous_variant	LOW	CmaCh01G003850	cytochrome P450, family 735, subfamily A, polypeptide 1
Cma_Chr01	1927332	C	T	synonymous_variant	LOW	CmaCh01G003850	cytochrome P450, family 735, subfamily A, polypeptide 1
Cma_Chr01	1927836	T	C	intron_variant	MODIFIER	CmaCh01G003850	cytochrome P450, family 735, subfamily A, polypeptide 1
Cma_Chr01	1931026	T	A	intron_variant	MODIFIER	CmaCh01G003850	cytochrome P450, family 735, subfamily A, polypeptide 1
Cma_Chr01	1931080	C	T	intron_variant	MODIFIER	CmaCh01G003850	cytochrome P450, family 735, subfamily A, polypeptide 1
Cma_Chr01	1931100	G	T	intron_variant	MODIFIER	CmaCh01G003850	cytochrome P450, family 735, subfamily A, polypeptide 1
Cma_Chr01	1931318	C	A	intron_variant	MODIFIER	CmaCh01G003850	cytochrome P450, family 735, subfamily A, polypeptide 1
Cma_Chr01	1931417	T	A	intron_variant	MODIFIER	CmaCh01G003850	cytochrome P450, family 735, subfamily A, polypeptide 1
Cma_Chr01	1931788	A	T	upstream_gene_variant	MODIFIER	CmaCh01G003850	cytochrome P450, family 735, subfamily A, polypeptide 1
Cma_Chr01	1932000	A	G	upstream_gene_variant	MODIFIER	CmaCh01G003850	cytochrome P450, family 735, subfamily A, polypeptide 1
Cma_Chr01	1932099	T	G	upstream_gene_variant	MODIFIER	CmaCh01G003850	cytochrome P450, family 735, subfamily A, polypeptide 1
Cma_Chr01	1932228	G	A	upstream_gene_variant	MODIFIER	CmaCh01G003850	cytochrome P450, family 735, subfamily A, polypeptide 1
Cma_Chr01	1932395	T	C	upstream_gene_variant	MODIFIER	CmaCh01G003850	cytochrome P450, family 735, subfamily A, polypeptide 1
Cma_Chr01	1932436	T	C	upstream_gene_variant	MODIFIER	CmaCh01G003850	cytochrome P450, family 735, subfamily A, polypeptide 1
Cma_Chr01	1932843	A	G	upstream_gene_variant	MODIFIER	CmaCh01G003850	cytochrome P450, family 735, subfamily A, polypeptide 1
Cma_Chr01	1932896	T	A	upstream_gene_variant	MODIFIER	CmaCh01G003850	cytochrome P450, family 735, subfamily A, polypeptide 1
Cma_Chr01	1932926	T	C	upstream_gene_variant	MODIFIER	CmaCh01G003850	cytochrome P450, family 735, subfamily A, polypeptide 1
Cma_Chr01	1933132	C	G	upstream_gene_variant	MODIFIER	CmaCh01G003850	cytochrome P450, family 735, subfamily A, polypeptide 1
Cma_Chr01	1933378	G	T	upstream_gene_variant	MODIFIER	CmaCh01G003850	cytochrome P450, family 735, subfamily A, polypeptide 1
Cma_Chr01	1933553	A	C	upstream_gene_variant	MODIFIER	CmaCh01G003850	cytochrome P450, family 735, subfamily A, polypeptide 1
Cma_Chr01	1933691	T	C	upstream_gene_variant	MODIFIER	CmaCh01G003850	cytochrome P450, family 735, subfamily A, polypeptide 1
Cma_Chr01	1933808	G	A	downstream_gene_variant	MODIFIER	CmaCh01G003860	Ribosomal protein PSRP-3/Ycf65
Cma_Chr01	1933937	C	A	downstream_gene_variant	MODIFIER	CmaCh01G003860	Ribosomal protein PSRP-3/Ycf65
Cma_Chr01	1933995	C	T	downstream_gene_variant	MODIFIER	CmaCh01G003860	Ribosomal protein PSRP-3/Ycf65
Cma_Chr01	1934191	T	C	splice_region_variant&stop_retained_variant	LOW	CmaCh01G003860	Ribosomal protein PSRP-3/Ycf65
Cma_Chr01	1934344	C	T	synonymous_variant	LOW	CmaCh01G003860	Ribosomal protein PSRP-3/Ycf65
Cma_Chr01	1934783	A	G	downstream_gene_variant	MODIFIER	CmaCh01G003870	S-adenosylmethionine decarboxylase
Cma_Chr01	1934958	A	G	downstream_gene_variant	MODIFIER	CmaCh01G003870	S-adenosylmethionine decarboxylase
Cma_Chr01	1935057	T	C	downstream_gene_variant	MODIFIER	CmaCh01G003870	S-adenosylmethionine decarboxylase
Cma_Chr01	1936440	G	A	synonymous_variant	LOW	CmaCh01G003870	S-adenosylmethionine decarboxylase
Cma_Chr01	1936659	T	G	synonymous_variant	LOW	CmaCh01G003870	S-adenosylmethionine decarboxylase
Cma_Chr01	1936677	T	C	synonymous_variant	LOW	CmaCh01G003870	S-adenosylmethionine decarboxylase
Cma_Chr01	1937115	T	G	synonymous_variant	LOW	CmaCh01G003870	S-adenosylmethionine decarboxylase
Cma_Chr01	1937283	T	A	missense_variant	MODERATE	CmaCh01G003870	S-adenosylmethionine decarboxylase
Cma_Chr01	1938261	T	C	intron_variant	MODIFIER	CmaCh01G003870	S-adenosylmethionine decarboxylase
Cma_Chr01	1939145	C	A	upstream_gene_variant	MODIFIER	CmaCh01G003870	S-adenosylmethionine decarboxylase
Cma_Chr01	1939458	T	A	upstream_gene_variant	MODIFIER	CmaCh01G003870	S-adenosylmethionine decarboxylase
Cma_Chr01	1939585	T	A	upstream_gene_variant	MODIFIER	CmaCh01G003870	S-adenosylmethionine decarboxylase
Cma_Chr01	1939622	A	G	upstream_gene_variant	MODIFIER	CmaCh01G003870	S-adenosylmethionine decarboxylase
Cma_Chr01	1940388	T	G	upstream_gene_variant	MODIFIER	CmaCh01G003870	S-adenosylmethionine decarboxylase
Cma_Chr01	1940454	T	G	upstream_gene_variant	MODIFIER	CmaCh01G003870	S-adenosylmethionine decarboxylase
Cma_Chr01	1940526	G	T	upstream_gene_variant	MODIFIER	CmaCh01G003870	S-adenosylmethionine decarboxylase
Cma_Chr01	1940549	C	T	upstream_gene_variant	MODIFIER	CmaCh01G003870	S-adenosylmethionine decarboxylase
Cma_Chr01	1940772	C	G	upstream_gene_variant	MODIFIER	CmaCh01G003870	S-adenosylmethionine decarboxylase
Cma_Chr01	1940781	T	C	upstream_gene_variant	MODIFIER	CmaCh01G003870	S-adenosylmethionine decarboxylase
Cma_Chr01	1940892	A	T	upstream_gene_variant	MODIFIER	CmaCh01G003870	S-adenosylmethionine decarboxylase
Cma_Chr01	1940928	A	C	upstream_gene_variant	MODIFIER	CmaCh01G003870	S-adenosylmethionine decarboxylase
Cma_Chr01	1940964	A	T	upstream_gene_variant	MODIFIER	CmaCh01G003870	S-adenosylmethionine decarboxylase
Cma_Chr01	1941012	T	C	upstream_gene_variant	MODIFIER	CmaCh01G003870	S-adenosylmethionine decarboxylase
Cma_Chr01	1941658	T	A	downstream_gene_variant	MODIFIER	CmaCh01G003880	uridine kinase-like 2
Cma_Chr01	1941760	T	C	downstream_gene_variant	MODIFIER	CmaCh01G003880	uridine kinase-like 2
Cma_Chr01	1942131	T	C	downstream_gene_variant	MODIFIER	CmaCh01G003880	uridine kinase-like 2
Cma_Chr01	1942175	C	T	downstream_gene_variant	MODIFIER	CmaCh01G003880	uridine kinase-like 2
Cma_Chr01	1943305	G	T	intron_variant	MODIFIER	CmaCh01G003880	uridine kinase-like 2
Cma_Chr01	1943347	T	C	intron_variant	MODIFIER	CmaCh01G003880	uridine kinase-like 2
Cma_Chr01	1943603	G	T	3_prime_UTR_variant	MODIFIER	CmaCh01G003880	uridine kinase-like 2
Cma_Chr01	1943858	A	C	intron_variant	MODIFIER	CmaCh01G003880	uridine kinase-like 2
Cma_Chr01	1944151	C	T	intron_variant	MODIFIER	CmaCh01G003880	uridine kinase-like 2
Cma_Chr01	1944200	C	T	intron_variant	MODIFIER	CmaCh01G003880	uridine kinase-like 2
Cma_Chr01	1944774	A	G	intron_variant	MODIFIER	CmaCh01G003880	uridine kinase-like 2
Cma_Chr01	1944857	A	T	intron_variant	MODIFIER	CmaCh01G003880	uridine kinase-like 2
Cma_Chr01	1945006	C	T	intron_variant	MODIFIER	CmaCh01G003880	uridine kinase-like 2
Cma_Chr01	1945140	A	G	intron_variant	MODIFIER	CmaCh01G003880	uridine kinase-like 2
Cma_Chr01	1946158	T	A	intron_variant	MODIFIER	CmaCh01G003880	uridine kinase-like 2
Cma_Chr01	1946334	A	G	intron_variant	MODIFIER	CmaCh01G003880	uridine kinase-like 2
Cma_Chr01	1960035	A	G	downstream_gene_variant	MODIFIER	CmaCh01G003890	NA
Cma_Chr01	1960477	G	A	downstream_gene_variant	MODIFIER	CmaCh01G003890	NA
Cma_Chr01	1960492	A	T	downstream_gene_variant	MODIFIER	CmaCh01G003890	NA
Cma_Chr01	1960500	T	C	downstream_gene_variant	MODIFIER	CmaCh01G003890	NA
Cma_Chr01	1960543	A	G	downstream_gene_variant	MODIFIER	CmaCh01G003890	NA
Cma_Chr01	1960985	G	A	downstream_gene_variant	MODIFIER	CmaCh01G003890	NA
Cma_Chr01	1960988	C	T	downstream_gene_variant	MODIFIER	CmaCh01G003890	NA
Cma_Chr01	1961120	A	C	missense_variant	MODERATE	CmaCh01G003880	uridine kinase-like 2
Cma_Chr01	1961164	G	A	synonymous_variant	LOW	CmaCh01G003880	uridine kinase-like 2
Cma_Chr01	1961421	G	A	splice_region_variant&intron_variant	LOW	CmaCh01G003890	NA
Cma_Chr01	1961479	T	C	splice_region_variant&intron_variant	LOW	CmaCh01G003890	NA
Cma_Chr01	1964531	T	C	upstream_gene_variant	MODIFIER	CmaCh01G003900	eukaryotic translation initiation factor 3G1
Cma_Chr01	1964629	C	G	upstream_gene_variant	MODIFIER	CmaCh01G003900	eukaryotic translation initiation factor 3G1
Cma_Chr01	1965400	C	A	missense_variant	MODERATE	CmaCh01G003900	eukaryotic translation initiation factor 3G1
Cma_Chr01	1965777	A	G	intron_variant	MODIFIER	CmaCh01G003900	eukaryotic translation initiation factor 3G1
Cma_Chr01	1966007	T	C	intron_variant	MODIFIER	CmaCh01G003900	eukaryotic translation initiation factor 3G1
Cma_Chr01	1966291	A	G	synonymous_variant	LOW	CmaCh01G003900	eukaryotic translation initiation factor 3G1
Cma_Chr01	1966297	T	C	synonymous_variant	LOW	CmaCh01G003900	eukaryotic translation initiation factor 3G1
Cma_Chr01	1966417	A	G	synonymous_variant	LOW	CmaCh01G003900	eukaryotic translation initiation factor 3G1
Cma_Chr01	1966681	T	G	3_prime_UTR_variant	MODIFIER	CmaCh01G003900	eukaryotic translation initiation factor 3G1
Cma_Chr01	1966770	A	T	3_prime_UTR_variant	MODIFIER	CmaCh01G003900	eukaryotic translation initiation factor 3G1
Cma_Chr01	1966900	C	T	3_prime_UTR_variant	MODIFIER	CmaCh01G003900	eukaryotic translation initiation factor 3G1
Cma_Chr01	1967028	G	T	3_prime_UTR_variant	MODIFIER	CmaCh01G003900	eukaryotic translation initiation factor 3G1
Cma_Chr01	1967179	T	A	3_prime_UTR_variant	MODIFIER	CmaCh01G003900	eukaryotic translation initiation factor 3G1
Cma_Chr01	1967258	A	G	3_prime_UTR_variant	MODIFIER	CmaCh01G003900	eukaryotic translation initiation factor 3G1
Cma_Chr01	1967817	T	C	3_prime_UTR_variant	MODIFIER	CmaCh01G003900	eukaryotic translation initiation factor 3G1
Cma_Chr01	1967853	C	A	3_prime_UTR_variant	MODIFIER	CmaCh01G003900	eukaryotic translation initiation factor 3G1
Cma_Chr01	1968108	T	C	3_prime_UTR_variant	MODIFIER	CmaCh01G003900	eukaryotic translation initiation factor 3G1
Cma_Chr01	1969178	T	C	upstream_gene_variant	MODIFIER	CmaCh01G003910	TRICHOME BIREFRINGENCE-LIKE 19
Cma_Chr01	1970482	C	G	intron_variant	MODIFIER	CmaCh01G003910	TRICHOME BIREFRINGENCE-LIKE 19
Cma_Chr01	1970495	C	T	intron_variant	MODIFIER	CmaCh01G003910	TRICHOME BIREFRINGENCE-LIKE 19
Cma_Chr01	1972417	G	C	3_prime_UTR_variant	MODIFIER	CmaCh01G003910	TRICHOME BIREFRINGENCE-LIKE 19
Cma_Chr01	1972568	G	A	upstream_gene_variant	MODIFIER	CmaCh01G003920	prenylcysteine methylesterase
Cma_Chr01	1972602	G	A	upstream_gene_variant	MODIFIER	CmaCh01G003920	prenylcysteine methylesterase
Cma_Chr01	1972625	C	A	upstream_gene_variant	MODIFIER	CmaCh01G003920	prenylcysteine methylesterase
Cma_Chr01	1972708	C	G	upstream_gene_variant	MODIFIER	CmaCh01G003920	prenylcysteine methylesterase
Cma_Chr01	1972747	T	C	upstream_gene_variant	MODIFIER	CmaCh01G003920	prenylcysteine methylesterase
Cma_Chr01	1972896	T	C	upstream_gene_variant	MODIFIER	CmaCh01G003920	prenylcysteine methylesterase
Cma_Chr01	1973025	A	G	upstream_gene_variant	MODIFIER	CmaCh01G003920	prenylcysteine methylesterase
Cma_Chr01	1973407	A	G	upstream_gene_variant	MODIFIER	CmaCh01G003920	prenylcysteine methylesterase
Cma_Chr01	1974441	C	A	downstream_gene_variant	MODIFIER	CmaCh01G003910	TRICHOME BIREFRINGENCE-LIKE 19
Cma_Chr01	1974648	A	G	intron_variant	MODIFIER	CmaCh01G003920	prenylcysteine methylesterase
Cma_Chr01	1975342	G	A	missense_variant	MODERATE	CmaCh01G003920	prenylcysteine methylesterase
Cma_Chr01	1975618	C	T	splice_region_variant&intron_variant	LOW	CmaCh01G003920	prenylcysteine methylesterase
Cma_Chr01	1975753	C	T	intron_variant	MODIFIER	CmaCh01G003920	prenylcysteine methylesterase
Cma_Chr01	1976418	C	A	intron_variant	MODIFIER	CmaCh01G003920	prenylcysteine methylesterase
Cma_Chr01	1976487	C	A	intron_variant	MODIFIER	CmaCh01G003920	prenylcysteine methylesterase
Cma_Chr01	1976919	T	C	intron_variant	MODIFIER	CmaCh01G003920	prenylcysteine methylesterase
Cma_Chr01	1977089	A	G	intron_variant	MODIFIER	CmaCh01G003920	prenylcysteine methylesterase
Cma_Chr01	1977112	A	G	intron_variant	MODIFIER	CmaCh01G003920	prenylcysteine methylesterase
Cma_Chr01	1977145	G	A	intron_variant	MODIFIER	CmaCh01G003920	prenylcysteine methylesterase
Cma_Chr01	1977310	T	A	intron_variant	MODIFIER	CmaCh01G003920	prenylcysteine methylesterase
Cma_Chr01	1978909	T	G	intron_variant	MODIFIER	CmaCh01G003920	prenylcysteine methylesterase
Cma_Chr01	1979219	G	A	intron_variant	MODIFIER	CmaCh01G003920	prenylcysteine methylesterase
Cma_Chr01	1979945	A	G	intron_variant	MODIFIER	CmaCh01G003920	prenylcysteine methylesterase
Cma_Chr01	1980124	T	G	intron_variant	MODIFIER	CmaCh01G003920	prenylcysteine methylesterase
Cma_Chr01	1980678	T	G	intron_variant	MODIFIER	CmaCh01G003920	prenylcysteine methylesterase
Cma_Chr01	1980772	C	T	intron_variant	MODIFIER	CmaCh01G003920	prenylcysteine methylesterase
Cma_Chr01	1981079	T	C	intron_variant	MODIFIER	CmaCh01G003920	prenylcysteine methylesterase
Cma_Chr01	1981117	A	C	intron_variant	MODIFIER	CmaCh01G003920	prenylcysteine methylesterase
Cma_Chr01	1981221	C	T	intron_variant	MODIFIER	CmaCh01G003920	prenylcysteine methylesterase
Cma_Chr01	1981228	C	T	intron_variant	MODIFIER	CmaCh01G003920	prenylcysteine methylesterase
Cma_Chr01	1982014	T	C	intron_variant	MODIFIER	CmaCh01G003920	prenylcysteine methylesterase
Cma_Chr01	1982069	G	A	intron_variant	MODIFIER	CmaCh01G003920	prenylcysteine methylesterase
Cma_Chr01	1982317	T	G	splice_region_variant&intron_variant	LOW	CmaCh01G003920	prenylcysteine methylesterase
Cma_Chr01	1982833	T	G	intron_variant	MODIFIER	CmaCh01G003920	prenylcysteine methylesterase
Cma_Chr01	1993360	A	G	downstream_gene_variant	MODIFIER	CmaCh01G003940	myb-like HTH transcriptional regulator family protein
Cma_Chr01	1993362	C	T	downstream_gene_variant	MODIFIER	CmaCh01G003940	myb-like HTH transcriptional regulator family protein
Cma_Chr01	1994481	A	C	downstream_gene_variant	MODIFIER	CmaCh01G003940	myb-like HTH transcriptional regulator family protein
Cma_Chr01	1994581	A	G	downstream_gene_variant	MODIFIER	CmaCh01G003940	myb-like HTH transcriptional regulator family protein
Cma_Chr01	1994803	C	T	downstream_gene_variant	MODIFIER	CmaCh01G003940	myb-like HTH transcriptional regulator family protein
Cma_Chr01	1999686	A	T	intron_variant	MODIFIER	CmaCh01G003950	NA
Cma_Chr01	2012761	C	T	intron_variant	MODIFIER	CmaCh01G003970	Protein kinase superfamily protein
Cma_Chr01	2029694	C	A	missense_variant	MODERATE	CmaCh01G004000	Protein kinase family protein
Cma_Chr01	2029894	C	A	synonymous_variant	LOW	CmaCh01G004000	Protein kinase family protein
Cma_Chr01	2031521	C	T	synonymous_variant	LOW	CmaCh01G004000	Protein kinase family protein
Cma_Chr01	2031752	G	A	synonymous_variant	LOW	CmaCh01G004000	Protein kinase family protein
Cma_Chr01	2031872	A	G	synonymous_variant	LOW	CmaCh01G004000	Protein kinase family protein
Cma_Chr01	2032529	G	A	upstream_gene_variant	MODIFIER	CmaCh01G004010	alpha/beta-Hydrolases superfamily protein
Cma_Chr01	2033488	T	G	upstream_gene_variant	MODIFIER	CmaCh01G004010	alpha/beta-Hydrolases superfamily protein
Cma_Chr01	2033651	C	A	upstream_gene_variant	MODIFIER	CmaCh01G004010	alpha/beta-Hydrolases superfamily protein
Cma_Chr01	2033704	C	T	upstream_gene_variant	MODIFIER	CmaCh01G004010	alpha/beta-Hydrolases superfamily protein
Cma_Chr01	2033721	T	C	upstream_gene_variant	MODIFIER	CmaCh01G004010	alpha/beta-Hydrolases superfamily protein
Cma_Chr01	2042063	T	A	upstream_gene_variant	MODIFIER	CmaCh01G004020	sterol 1
Cma_Chr01	2043658	G	T	upstream_gene_variant	MODIFIER	CmaCh01G004030	Peptidyl-tRNA hydrolase family protein
Cma_Chr01	2046082	A	C	splice_region_variant&intron_variant	LOW	CmaCh01G004030	Peptidyl-tRNA hydrolase family protein
Cma_Chr01	2046871	C	T	intron_variant	MODIFIER	CmaCh01G004030	Peptidyl-tRNA hydrolase family protein
Cma_Chr01	2047489	T	C	intron_variant	MODIFIER	CmaCh01G004030	Peptidyl-tRNA hydrolase family protein
Cma_Chr01	2047617	T	G	intron_variant	MODIFIER	CmaCh01G004030	Peptidyl-tRNA hydrolase family protein
Cma_Chr01	2047833	T	C	upstream_gene_variant	MODIFIER	CmaCh01G004040	unknown protein; FUNCTIONS IN: molecular_function unknown; INVOLVED IN: biological_process unknown; LOCATED IN: cellular_component unknown; EXPRESSED IN: 12 plant structures; EXPRESSED DURING: 6 growth stages; BEST Arabidopsis thaliana protein match is: unknown protein (TAIR:AT1G67035.2); Has 1807 Blast hits to 1807 proteins in 277 species: Archae - 0; Bacteria - 0; Metazoa - 736; Fungi - 347; Pl…
Cma_Chr01	2047909	A	C	upstream_gene_variant	MODIFIER	CmaCh01G004040	unknown protein; FUNCTIONS IN: molecular_function unknown; INVOLVED IN: biological_process unknown; LOCATED IN: cellular_component unknown; EXPRESSED IN: 12 plant structures; EXPRESSED DURING: 6 growth stages; BEST Arabidopsis thaliana protein match is: unknown protein (TAIR:AT1G67035.2); Has 1807 Blast hits to 1807 proteins in 277 species: Archae - 0; Bacteria - 0; Metazoa - 736; Fungi - 347; Pl…
Cma_Chr01	2047933	C	T	upstream_gene_variant	MODIFIER	CmaCh01G004040	unknown protein; FUNCTIONS IN: molecular_function unknown; INVOLVED IN: biological_process unknown; LOCATED IN: cellular_component unknown; EXPRESSED IN: 12 plant structures; EXPRESSED DURING: 6 growth stages; BEST Arabidopsis thaliana protein match is: unknown protein (TAIR:AT1G67035.2); Has 1807 Blast hits to 1807 proteins in 277 species: Archae - 0; Bacteria - 0; Metazoa - 736; Fungi - 347; Pl…
Cma_Chr01	2048041	A	G	upstream_gene_variant	MODIFIER	CmaCh01G004040	unknown protein; FUNCTIONS IN: molecular_function unknown; INVOLVED IN: biological_process unknown; LOCATED IN: cellular_component unknown; EXPRESSED IN: 12 plant structures; EXPRESSED DURING: 6 growth stages; BEST Arabidopsis thaliana protein match is: unknown protein (TAIR:AT1G67035.2); Has 1807 Blast hits to 1807 proteins in 277 species: Archae - 0; Bacteria - 0; Metazoa - 736; Fungi - 347; Pl…
Cma_Chr01	2048127	G	A	upstream_gene_variant	MODIFIER	CmaCh01G004040	unknown protein; FUNCTIONS IN: molecular_function unknown; INVOLVED IN: biological_process unknown; LOCATED IN: cellular_component unknown; EXPRESSED IN: 12 plant structures; EXPRESSED DURING: 6 growth stages; BEST Arabidopsis thaliana protein match is: unknown protein (TAIR:AT1G67035.2); Has 1807 Blast hits to 1807 proteins in 277 species: Archae - 0; Bacteria - 0; Metazoa - 736; Fungi - 347; Pl…
Cma_Chr01	2049108	A	C	3_prime_UTR_variant	MODIFIER	CmaCh01G004030	Peptidyl-tRNA hydrolase family protein
Cma_Chr01	2049141	G	A	3_prime_UTR_variant	MODIFIER	CmaCh01G004030	Peptidyl-tRNA hydrolase family protein
Cma_Chr01	2049223	C	T	upstream_gene_variant	MODIFIER	CmaCh01G004040	unknown protein; FUNCTIONS IN: molecular_function unknown; INVOLVED IN: biological_process unknown; LOCATED IN: cellular_component unknown; EXPRESSED IN: 12 plant structures; EXPRESSED DURING: 6 growth stages; BEST Arabidopsis thaliana protein match is: unknown protein (TAIR:AT1G67035.2); Has 1807 Blast hits to 1807 proteins in 277 species: Archae - 0; Bacteria - 0; Metazoa - 736; Fungi - 347; Pl…
Cma_Chr01	2049319	C	T	upstream_gene_variant	MODIFIER	CmaCh01G004040	unknown protein; FUNCTIONS IN: molecular_function unknown; INVOLVED IN: biological_process unknown; LOCATED IN: cellular_component unknown; EXPRESSED IN: 12 plant structures; EXPRESSED DURING: 6 growth stages; BEST Arabidopsis thaliana protein match is: unknown protein (TAIR:AT1G67035.2); Has 1807 Blast hits to 1807 proteins in 277 species: Archae - 0; Bacteria - 0; Metazoa - 736; Fungi - 347; Pl…
Cma_Chr01	2049333	G	T	upstream_gene_variant	MODIFIER	CmaCh01G004040	unknown protein; FUNCTIONS IN: molecular_function unknown; INVOLVED IN: biological_process unknown; LOCATED IN: cellular_component unknown; EXPRESSED IN: 12 plant structures; EXPRESSED DURING: 6 growth stages; BEST Arabidopsis thaliana protein match is: unknown protein (TAIR:AT1G67035.2); Has 1807 Blast hits to 1807 proteins in 277 species: Archae - 0; Bacteria - 0; Metazoa - 736; Fungi - 347; Pl…
Cma_Chr01	2050691	A	G	3_prime_UTR_variant	MODIFIER	CmaCh01G004050	unknown protein; FUNCTIONS IN: molecular_function unknown; INVOLVED IN: biological_process unknown; LOCATED IN: cellular_component unknown; EXPRESSED IN: 20 plant structures; EXPRESSED DURING: 11 growth stages; BEST Arabidopsis thaliana protein match is: unknown protein (TAIR:AT5G26910.3); Has 89 Blast hits to 84 proteins in 15 species: Archae - 0; Bacteria - 0; Metazoa - 5; Fungi - 2; Plants - 8…
Cma_Chr01	2051540	T	A	missense_variant	MODERATE	CmaCh01G004050	unknown protein; FUNCTIONS IN: molecular_function unknown; INVOLVED IN: biological_process unknown; LOCATED IN: cellular_component unknown; EXPRESSED IN: 20 plant structures; EXPRESSED DURING: 11 growth stages; BEST Arabidopsis thaliana protein match is: unknown protein (TAIR:AT5G26910.3); Has 89 Blast hits to 84 proteins in 15 species: Archae - 0; Bacteria - 0; Metazoa - 5; Fungi - 2; Plants - 8…
Cma_Chr01	2051565	C	T	missense_variant	MODERATE	CmaCh01G004050	unknown protein; FUNCTIONS IN: molecular_function unknown; INVOLVED IN: biological_process unknown; LOCATED IN: cellular_component unknown; EXPRESSED IN: 20 plant structures; EXPRESSED DURING: 11 growth stages; BEST Arabidopsis thaliana protein match is: unknown protein (TAIR:AT5G26910.3); Has 89 Blast hits to 84 proteins in 15 species: Archae - 0; Bacteria - 0; Metazoa - 5; Fungi - 2; Plants - 8…
Cma_Chr01	2051639	A	T	downstream_gene_variant	MODIFIER	CmaCh01G004040	unknown protein; FUNCTIONS IN: molecular_function unknown; INVOLVED IN: biological_process unknown; LOCATED IN: cellular_component unknown; EXPRESSED IN: 12 plant structures; EXPRESSED DURING: 6 growth stages; BEST Arabidopsis thaliana protein match is: unknown protein (TAIR:AT1G67035.2); Has 1807 Blast hits to 1807 proteins in 277 species: Archae - 0; Bacteria - 0; Metazoa - 736; Fungi - 347; Pl…
Cma_Chr01	2052305	G	T	missense_variant	MODERATE	CmaCh01G004050	unknown protein; FUNCTIONS IN: molecular_function unknown; INVOLVED IN: biological_process unknown; LOCATED IN: cellular_component unknown; EXPRESSED IN: 20 plant structures; EXPRESSED DURING: 11 growth stages; BEST Arabidopsis thaliana protein match is: unknown protein (TAIR:AT5G26910.3); Has 89 Blast hits to 84 proteins in 15 species: Archae - 0; Bacteria - 0; Metazoa - 5; Fungi - 2; Plants - 8…
Cma_Chr01	2052310	C	A	missense_variant	MODERATE	CmaCh01G004050	unknown protein; FUNCTIONS IN: molecular_function unknown; INVOLVED IN: biological_process unknown; LOCATED IN: cellular_component unknown; EXPRESSED IN: 20 plant structures; EXPRESSED DURING: 11 growth stages; BEST Arabidopsis thaliana protein match is: unknown protein (TAIR:AT5G26910.3); Has 89 Blast hits to 84 proteins in 15 species: Archae - 0; Bacteria - 0; Metazoa - 5; Fungi - 2; Plants - 8…
Cma_Chr01	2052342	C	G	synonymous_variant	LOW	CmaCh01G004050	unknown protein; FUNCTIONS IN: molecular_function unknown; INVOLVED IN: biological_process unknown; LOCATED IN: cellular_component unknown; EXPRESSED IN: 20 plant structures; EXPRESSED DURING: 11 growth stages; BEST Arabidopsis thaliana protein match is: unknown protein (TAIR:AT5G26910.3); Has 89 Blast hits to 84 proteins in 15 species: Archae - 0; Bacteria - 0; Metazoa - 5; Fungi - 2; Plants - 8…
Cma_Chr01	2052593	A	T	missense_variant	MODERATE	CmaCh01G004050	unknown protein; FUNCTIONS IN: molecular_function unknown; INVOLVED IN: biological_process unknown; LOCATED IN: cellular_component unknown; EXPRESSED IN: 20 plant structures; EXPRESSED DURING: 11 growth stages; BEST Arabidopsis thaliana protein match is: unknown protein (TAIR:AT5G26910.3); Has 89 Blast hits to 84 proteins in 15 species: Archae - 0; Bacteria - 0; Metazoa - 5; Fungi - 2; Plants - 8…
Cma_Chr01	2052676	C	G	missense_variant	MODERATE	CmaCh01G004050	unknown protein; FUNCTIONS IN: molecular_function unknown; INVOLVED IN: biological_process unknown; LOCATED IN: cellular_component unknown; EXPRESSED IN: 20 plant structures; EXPRESSED DURING: 11 growth stages; BEST Arabidopsis thaliana protein match is: unknown protein (TAIR:AT5G26910.3); Has 89 Blast hits to 84 proteins in 15 species: Archae - 0; Bacteria - 0; Metazoa - 5; Fungi - 2; Plants - 8…
Cma_Chr01	2053568	T	A	missense_variant	MODERATE	CmaCh01G004050	unknown protein; FUNCTIONS IN: molecular_function unknown; INVOLVED IN: biological_process unknown; LOCATED IN: cellular_component unknown; EXPRESSED IN: 20 plant structures; EXPRESSED DURING: 11 growth stages; BEST Arabidopsis thaliana protein match is: unknown protein (TAIR:AT5G26910.3); Has 89 Blast hits to 84 proteins in 15 species: Archae - 0; Bacteria - 0; Metazoa - 5; Fungi - 2; Plants - 8…
Cma_Chr01	2053607	T	C	intron_variant	MODIFIER	CmaCh01G004050	unknown protein; FUNCTIONS IN: molecular_function unknown; INVOLVED IN: biological_process unknown; LOCATED IN: cellular_component unknown; EXPRESSED IN: 20 plant structures; EXPRESSED DURING: 11 growth stages; BEST Arabidopsis thaliana protein match is: unknown protein (TAIR:AT5G26910.3); Has 89 Blast hits to 84 proteins in 15 species: Archae - 0; Bacteria - 0; Metazoa - 5; Fungi - 2; Plants - 8…
Cma_Chr01	2054049	A	T	5_prime_UTR_variant	MODIFIER	CmaCh01G004050	unknown protein; FUNCTIONS IN: molecular_function unknown; INVOLVED IN: biological_process unknown; LOCATED IN: cellular_component unknown; EXPRESSED IN: 20 plant structures; EXPRESSED DURING: 11 growth stages; BEST Arabidopsis thaliana protein match is: unknown protein (TAIR:AT5G26910.3); Has 89 Blast hits to 84 proteins in 15 species: Archae - 0; Bacteria - 0; Metazoa - 5; Fungi - 2; Plants - 8…
Cma_Chr01	2067568	C	T	upstream_gene_variant	MODIFIER	CmaCh01G004080	Bifunctional inhibitor/lipid-transfer protein/seed storage 2S albumin superfamily protein
Cma_Chr01	2067620	C	A	upstream_gene_variant	MODIFIER	CmaCh01G004080	Bifunctional inhibitor/lipid-transfer protein/seed storage 2S albumin superfamily protein
Cma_Chr01	2067694	C	T	downstream_gene_variant	MODIFIER	CmaCh01G004090	Thiamine pyrophosphate dependent pyruvate decarboxylase family protein
Cma_Chr01	2067878	G	A	downstream_gene_variant	MODIFIER	CmaCh01G004090	Thiamine pyrophosphate dependent pyruvate decarboxylase family protein
Cma_Chr01	2067912	T	C	downstream_gene_variant	MODIFIER	CmaCh01G004090	Thiamine pyrophosphate dependent pyruvate decarboxylase family protein
Cma_Chr01	2068093	T	A	downstream_gene_variant	MODIFIER	CmaCh01G004090	Thiamine pyrophosphate dependent pyruvate decarboxylase family protein
Cma_Chr01	2068130	T	C	downstream_gene_variant	MODIFIER	CmaCh01G004090	Thiamine pyrophosphate dependent pyruvate decarboxylase family protein
Cma_Chr01	2068241	C	T	downstream_gene_variant	MODIFIER	CmaCh01G004090	Thiamine pyrophosphate dependent pyruvate decarboxylase family protein
Cma_Chr01	2068407	G	C	downstream_gene_variant	MODIFIER	CmaCh01G004090	Thiamine pyrophosphate dependent pyruvate decarboxylase family protein
Cma_Chr01	2085991	G	A	downstream_gene_variant	MODIFIER	CmaCh01G004130	NA
Cma_Chr01	2087071	T	C	splice_region_variant&intron_variant	LOW	CmaCh01G004130	NA
Cma_Chr01	2092160	G	A	upstream_gene_variant	MODIFIER	CmaCh01G004130	NA
Cma_Chr01	2092170	G	A	upstream_gene_variant	MODIFIER	CmaCh01G004130	NA
Cma_Chr01	2092778	C	T	upstream_gene_variant	MODIFIER	CmaCh01G004130	NA
Cma_Chr01	2093177	C	T	upstream_gene_variant	MODIFIER	CmaCh01G004130	NA
Cma_Chr01	2094430	A	C	upstream_gene_variant	MODIFIER	CmaCh01G004150	NA
Cma_Chr01	2095374	C	T	upstream_gene_variant	MODIFIER	CmaCh01G004150	NA
Cma_Chr01	2095649	A	T	upstream_gene_variant	MODIFIER	CmaCh01G004150	NA
Cma_Chr01	2095659	A	T	upstream_gene_variant	MODIFIER	CmaCh01G004150	NA
Cma_Chr01	2096406	C	G	upstream_gene_variant	MODIFIER	CmaCh01G004150	NA
Cma_Chr01	2096447	G	A	downstream_gene_variant	MODIFIER	CmaCh01G004140	methyl esterase 11
Cma_Chr01	2096561	T	G	downstream_gene_variant	MODIFIER	CmaCh01G004140	methyl esterase 11
Cma_Chr01	2097304	C	T	missense_variant	MODERATE	CmaCh01G004160	Malectin/receptor-like protein kinase family protein
Cma_Chr01	2097423	G	A	missense_variant	MODERATE	CmaCh01G004160	Malectin/receptor-like protein kinase family protein
Cma_Chr01	2097509	G	A	synonymous_variant	LOW	CmaCh01G004160	Malectin/receptor-like protein kinase family protein
Cma_Chr01	2099024	C	A	missense_variant	MODERATE	CmaCh01G004160	Malectin/receptor-like protein kinase family protein
Cma_Chr01	2099078	A	G	synonymous_variant	LOW	CmaCh01G004160	Malectin/receptor-like protein kinase family protein
Cma_Chr01	2099335	T	C	missense_variant	MODERATE	CmaCh01G004160	Malectin/receptor-like protein kinase family protein
Cma_Chr01	2099531	A	G	synonymous_variant	LOW	CmaCh01G004160	Malectin/receptor-like protein kinase family protein
Cma_Chr01	2099614	A	T	missense_variant	MODERATE	CmaCh01G004160	Malectin/receptor-like protein kinase family protein
Cma_Chr01	2099947	A	C	upstream_gene_variant	MODIFIER	CmaCh01G004160	Malectin/receptor-like protein kinase family protein
Cma_Chr01	2100038	C	T	upstream_gene_variant	MODIFIER	CmaCh01G004160	Malectin/receptor-like protein kinase family protein
Cma_Chr01	2100253	A	G	upstream_gene_variant	MODIFIER	CmaCh01G004160	Malectin/receptor-like protein kinase family protein
Cma_Chr01	2100537	C	G	upstream_gene_variant	MODIFIER	CmaCh01G004160	Malectin/receptor-like protein kinase family protein
Cma_Chr01	2100547	T	A	upstream_gene_variant	MODIFIER	CmaCh01G004160	Malectin/receptor-like protein kinase family protein
Cma_Chr01	2100733	T	C	upstream_gene_variant	MODIFIER	CmaCh01G004160	Malectin/receptor-like protein kinase family protein
Cma_Chr01	2100974	C	T	upstream_gene_variant	MODIFIER	CmaCh01G004160	Malectin/receptor-like protein kinase family protein
Cma_Chr01	2102680	G	A	missense_variant	MODERATE	CmaCh01G004170	Malectin/receptor-like protein kinase family protein
Cma_Chr01	2103084	T	C	synonymous_variant	LOW	CmaCh01G004170	Malectin/receptor-like protein kinase family protein
Cma_Chr01	2103112	C	G	missense_variant	MODERATE	CmaCh01G004170	Malectin/receptor-like protein kinase family protein
Cma_Chr01	2103186	T	C	synonymous_variant	LOW	CmaCh01G004170	Malectin/receptor-like protein kinase family protein
Cma_Chr01	2104523	G	A	upstream_gene_variant	MODIFIER	CmaCh01G004170	Malectin/receptor-like protein kinase family protein
Cma_Chr01	2104566	A	G	upstream_gene_variant	MODIFIER	CmaCh01G004170	Malectin/receptor-like protein kinase family protein
Cma_Chr01	2104625	G	A	upstream_gene_variant	MODIFIER	CmaCh01G004170	Malectin/receptor-like protein kinase family protein
Cma_Chr01	2105245	C	T	missense_variant	MODERATE	CmaCh01G004180	NA
Cma_Chr01	2105545	C	A	upstream_gene_variant	MODIFIER	CmaCh01G004170	Malectin/receptor-like protein kinase family protein
Cma_Chr01	2105551	C	T	upstream_gene_variant	MODIFIER	CmaCh01G004170	Malectin/receptor-like protein kinase family protein
Cma_Chr01	2106838	C	G	missense_variant	MODERATE	CmaCh01G004190	NA
Cma_Chr01	2106862	T	A	missense_variant	MODERATE	CmaCh01G004190	NA
Cma_Chr01	2107892	A	T	intron_variant	MODIFIER	CmaCh01G004190	NA
Cma_Chr01	2107931	A	G	intron_variant	MODIFIER	CmaCh01G004190	NA
Cma_Chr01	2108345	A	G	intron_variant	MODIFIER	CmaCh01G004190	NA
Cma_Chr01	2108632	T	C	intron_variant	MODIFIER	CmaCh01G004190	NA
Cma_Chr01	2108711	G	A	intron_variant	MODIFIER	CmaCh01G004190	NA
Cma_Chr01	2108776	T	G	intron_variant	MODIFIER	CmaCh01G004190	NA
Cma_Chr01	2108942	A	C	intron_variant	MODIFIER	CmaCh01G004190	NA
Cma_Chr01	2109344	A	G	intron_variant	MODIFIER	CmaCh01G004190	NA
Cma_Chr01	2109403	C	T	intron_variant	MODIFIER	CmaCh01G004190	NA
Cma_Chr01	2109487	C	G	intron_variant	MODIFIER	CmaCh01G004190	NA
Cma_Chr01	2109623	C	G	intron_variant	MODIFIER	CmaCh01G004190	NA
Cma_Chr01	2109753	C	T	intron_variant	MODIFIER	CmaCh01G004190	NA
Cma_Chr01	2109806	C	T	intron_variant	MODIFIER	CmaCh01G004190	NA
Cma_Chr01	2109968	G	A	intron_variant	MODIFIER	CmaCh01G004190	NA
Cma_Chr01	2110103	A	G	intron_variant	MODIFIER	CmaCh01G004190	NA
Cma_Chr01	2110337	C	T	intron_variant	MODIFIER	CmaCh01G004190	NA
Cma_Chr01	2110628	A	G	intron_variant	MODIFIER	CmaCh01G004190	NA
Cma_Chr01	2110678	C	T	intron_variant	MODIFIER	CmaCh01G004190	NA
Cma_Chr01	2110946	C	T	intron_variant	MODIFIER	CmaCh01G004190	NA
Cma_Chr01	2111155	A	G	intron_variant	MODIFIER	CmaCh01G004190	NA
Cma_Chr01	2111228	A	G	intron_variant	MODIFIER	CmaCh01G004190	NA
Cma_Chr01	2111366	A	G	intron_variant	MODIFIER	CmaCh01G004190	NA
Cma_Chr01	2111383	C	T	intron_variant	MODIFIER	CmaCh01G004190	NA
Cma_Chr01	2111875	G	A	upstream_gene_variant	MODIFIER	CmaCh01G004200	COBRA-like extracellular glycosyl-phosphatidyl inositol-anchored protein family
Cma_Chr01	2112657	G	A	upstream_gene_variant	MODIFIER	CmaCh01G004190	NA
Cma_Chr01	2112835	T	C	upstream_gene_variant	MODIFIER	CmaCh01G004190	NA
Cma_Chr01	2112901	A	G	upstream_gene_variant	MODIFIER	CmaCh01G004190	NA
Cma_Chr01	2112953	C	T	upstream_gene_variant	MODIFIER	CmaCh01G004190	NA
Cma_Chr01	2112960	A	T	upstream_gene_variant	MODIFIER	CmaCh01G004190	NA
Cma_Chr01	2113162	T	C	upstream_gene_variant	MODIFIER	CmaCh01G004190	NA
Cma_Chr01	2114888	A	T	splice_region_variant&intron_variant	LOW	CmaCh01G004200	COBRA-like extracellular glycosyl-phosphatidyl inositol-anchored protein family
Cma_Chr01	2115206	A	G	synonymous_variant	LOW	CmaCh01G004200	COBRA-like extracellular glycosyl-phosphatidyl inositol-anchored protein family
Cma_Chr01	2115302	G	A	synonymous_variant	LOW	CmaCh01G004200	COBRA-like extracellular glycosyl-phosphatidyl inositol-anchored protein family
Cma_Chr01	2116347	G	T	synonymous_variant	LOW	CmaCh01G004200	COBRA-like extracellular glycosyl-phosphatidyl inositol-anchored protein family
Cma_Chr01	2116596	G	T	3_prime_UTR_variant	MODIFIER	CmaCh01G004200	COBRA-like extracellular glycosyl-phosphatidyl inositol-anchored protein family
Cma_Chr01	2116616	G	C	3_prime_UTR_variant	MODIFIER	CmaCh01G004200	COBRA-like extracellular glycosyl-phosphatidyl inositol-anchored protein family
Cma_Chr01	2116625	C	A	3_prime_UTR_variant	MODIFIER	CmaCh01G004200	COBRA-like extracellular glycosyl-phosphatidyl inositol-anchored protein family
Cma_Chr01	2116878	T	C	3_prime_UTR_variant	MODIFIER	CmaCh01G004200	COBRA-like extracellular glycosyl-phosphatidyl inositol-anchored protein family
Cma_Chr01	2116995	T	C	missense_variant	MODERATE	CmaCh01G004210	COBRA-like extracellular glycosyl-phosphatidyl inositol-anchored protein family
Cma_Chr01	2117203	G	A	synonymous_variant	LOW	CmaCh01G004210	COBRA-like extracellular glycosyl-phosphatidyl inositol-anchored protein family
Cma_Chr01	2118614	C	A	downstream_gene_variant	MODIFIER	CmaCh01G004200	COBRA-like extracellular glycosyl-phosphatidyl inositol-anchored protein family
Cma_Chr01	2118644	A	G	missense_variant	MODERATE	CmaCh01G004210	COBRA-like extracellular glycosyl-phosphatidyl inositol-anchored protein family
Cma_Chr01	2119348	A	T	upstream_gene_variant	MODIFIER	CmaCh01G004210	COBRA-like extracellular glycosyl-phosphatidyl inositol-anchored protein family
Cma_Chr01	2119360	T	G	upstream_gene_variant	MODIFIER	CmaCh01G004210	COBRA-like extracellular glycosyl-phosphatidyl inositol-anchored protein family
Cma_Chr01	2119486	C	A	upstream_gene_variant	MODIFIER	CmaCh01G004210	COBRA-like extracellular glycosyl-phosphatidyl inositol-anchored protein family
Cma_Chr01	2119509	G	T	upstream_gene_variant	MODIFIER	CmaCh01G004210	COBRA-like extracellular glycosyl-phosphatidyl inositol-anchored protein family
Cma_Chr01	2119655	T	C	upstream_gene_variant	MODIFIER	CmaCh01G004210	COBRA-like extracellular glycosyl-phosphatidyl inositol-anchored protein family
Cma_Chr01	2119665	G	A	upstream_gene_variant	MODIFIER	CmaCh01G004210	COBRA-like extracellular glycosyl-phosphatidyl inositol-anchored protein family
Cma_Chr01	2167177	T	G	upstream_gene_variant	MODIFIER	CmaCh01G004300	NA
Cma_Chr01	2167294	G	A	upstream_gene_variant	MODIFIER	CmaCh01G004300	NA
Cma_Chr01	2167496	T	C	upstream_gene_variant	MODIFIER	CmaCh01G004300	NA
Cma_Chr01	2179526	C	T	upstream_gene_variant	MODIFIER	CmaCh01G004310	SMAD/FHA domain-containing protein
Cma_Chr01	2179542	C	T	upstream_gene_variant	MODIFIER	CmaCh01G004310	SMAD/FHA domain-containing protein
Cma_Chr01	2180124	G	C	upstream_gene_variant	MODIFIER	CmaCh01G004310	SMAD/FHA domain-containing protein
Cma_Chr01	2180325	A	C	upstream_gene_variant	MODIFIER	CmaCh01G004310	SMAD/FHA domain-containing protein
Cma_Chr01	2180774	A	G	upstream_gene_variant	MODIFIER	CmaCh01G004310	SMAD/FHA domain-containing protein
Cma_Chr01	2180866	A	G	intron_variant	MODIFIER	CmaCh01G004320	Putative homolog of mammalian BLOC-1 Subunit 2. Protein - protein interaction with BLOS1.
Cma_Chr01	2181185	C	G	intron_variant	MODIFIER	CmaCh01G004320	Putative homolog of mammalian BLOC-1 Subunit 2. Protein - protein interaction with BLOS1.
Cma_Chr01	2181716	G	A	upstream_gene_variant	MODIFIER	CmaCh01G004330	WPP domain-interacting protein 1
Cma_Chr01	2182330	C	A	upstream_gene_variant	MODIFIER	CmaCh01G004330	WPP domain-interacting protein 1
Cma_Chr01	2182844	A	G	upstream_gene_variant	MODIFIER	CmaCh01G004330	WPP domain-interacting protein 1
Cma_Chr01	2183094	A	G	synonymous_variant	LOW	CmaCh01G004320	Putative homolog of mammalian BLOC-1 Subunit 2. Protein - protein interaction with BLOS1.
Cma_Chr01	2183359	A	G	upstream_gene_variant	MODIFIER	CmaCh01G004320	Putative homolog of mammalian BLOC-1 Subunit 2. Protein - protein interaction with BLOS1.
Cma_Chr01	2183428	C	A	upstream_gene_variant	MODIFIER	CmaCh01G004320	Putative homolog of mammalian BLOC-1 Subunit 2. Protein - protein interaction with BLOS1.
Cma_Chr01	2183581	A	G	upstream_gene_variant	MODIFIER	CmaCh01G004320	Putative homolog of mammalian BLOC-1 Subunit 2. Protein - protein interaction with BLOS1.
Cma_Chr01	2184229	G	A	upstream_gene_variant	MODIFIER	CmaCh01G004320	Putative homolog of mammalian BLOC-1 Subunit 2. Protein - protein interaction with BLOS1.
Cma_Chr01	2184307	A	T	upstream_gene_variant	MODIFIER	CmaCh01G004320	Putative homolog of mammalian BLOC-1 Subunit 2. Protein - protein interaction with BLOS1.
Cma_Chr01	2184388	G	A	upstream_gene_variant	MODIFIER	CmaCh01G004320	Putative homolog of mammalian BLOC-1 Subunit 2. Protein - protein interaction with BLOS1.
Cma_Chr01	2184525	T	C	upstream_gene_variant	MODIFIER	CmaCh01G004320	Putative homolog of mammalian BLOC-1 Subunit 2. Protein - protein interaction with BLOS1.
Cma_Chr01	2184544	A	C	upstream_gene_variant	MODIFIER	CmaCh01G004320	Putative homolog of mammalian BLOC-1 Subunit 2. Protein - protein interaction with BLOS1.
Cma_Chr01	2184793	T	C	upstream_gene_variant	MODIFIER	CmaCh01G004320	Putative homolog of mammalian BLOC-1 Subunit 2. Protein - protein interaction with BLOS1.
Cma_Chr01	2184950	C	T	upstream_gene_variant	MODIFIER	CmaCh01G004320	Putative homolog of mammalian BLOC-1 Subunit 2. Protein - protein interaction with BLOS1.
Cma_Chr01	2185069	A	G	upstream_gene_variant	MODIFIER	CmaCh01G004320	Putative homolog of mammalian BLOC-1 Subunit 2. Protein - protein interaction with BLOS1.
Cma_Chr01	2185178	T	G	upstream_gene_variant	MODIFIER	CmaCh01G004320	Putative homolog of mammalian BLOC-1 Subunit 2. Protein - protein interaction with BLOS1.
Cma_Chr01	2185748	A	G	intron_variant	MODIFIER	CmaCh01G004330	WPP domain-interacting protein 1
Cma_Chr01	2185819	G	T	intron_variant	MODIFIER	CmaCh01G004330	WPP domain-interacting protein 1
Cma_Chr01	2185905	T	C	intron_variant	MODIFIER	CmaCh01G004330	WPP domain-interacting protein 1
Cma_Chr01	2186094	A	G	intron_variant	MODIFIER	CmaCh01G004330	WPP domain-interacting protein 1
Cma_Chr01	2186159	C	T	intron_variant	MODIFIER	CmaCh01G004330	WPP domain-interacting protein 1
Cma_Chr01	2186342	A	C	intron_variant	MODIFIER	CmaCh01G004330	WPP domain-interacting protein 1
Cma_Chr01	2186394	A	G	intron_variant	MODIFIER	CmaCh01G004330	WPP domain-interacting protein 1
Cma_Chr01	2187048	C	A	intron_variant	MODIFIER	CmaCh01G004330	WPP domain-interacting protein 1
Cma_Chr01	2187057	C	T	intron_variant	MODIFIER	CmaCh01G004330	WPP domain-interacting protein 1
Cma_Chr01	2187174	C	A	intron_variant	MODIFIER	CmaCh01G004330	WPP domain-interacting protein 1
Cma_Chr01	2187297	G	T	intron_variant	MODIFIER	CmaCh01G004330	WPP domain-interacting protein 1
Cma_Chr01	2187357	T	C	intron_variant	MODIFIER	CmaCh01G004330	WPP domain-interacting protein 1
Cma_Chr01	2187426	T	C	intron_variant	MODIFIER	CmaCh01G004330	WPP domain-interacting protein 1
Cma_Chr01	2187472	C	T	intron_variant	MODIFIER	CmaCh01G004330	WPP domain-interacting protein 1
Cma_Chr01	2187600	T	C	missense_variant	MODERATE	CmaCh01G004330	WPP domain-interacting protein 1
Cma_Chr01	2187715	A	T	synonymous_variant	LOW	CmaCh01G004330	WPP domain-interacting protein 1
Cma_Chr01	2187781	G	A	synonymous_variant	LOW	CmaCh01G004330	WPP domain-interacting protein 1
Cma_Chr01	2187799	C	T	synonymous_variant	LOW	CmaCh01G004330	WPP domain-interacting protein 1
Cma_Chr01	2187862	T	C	synonymous_variant	LOW	CmaCh01G004330	WPP domain-interacting protein 1
Cma_Chr01	2187889	C	G	missense_variant	MODERATE	CmaCh01G004330	WPP domain-interacting protein 1
Cma_Chr01	2188707	C	G	synonymous_variant	LOW	CmaCh01G004330	WPP domain-interacting protein 1
Cma_Chr01	2188801	T	G	missense_variant	MODERATE	CmaCh01G004330	WPP domain-interacting protein 1
Cma_Chr01	2189031	C	A	synonymous_variant	LOW	CmaCh01G004330	WPP domain-interacting protein 1
Cma_Chr01	2189199	G	T	synonymous_variant	LOW	CmaCh01G004330	WPP domain-interacting protein 1
Cma_Chr01	2189453	T	C	intron_variant	MODIFIER	CmaCh01G004330	WPP domain-interacting protein 1
Cma_Chr01	2189532	T	C	intron_variant	MODIFIER	CmaCh01G004330	WPP domain-interacting protein 1
Cma_Chr01	2189653	C	T	intron_variant	MODIFIER	CmaCh01G004330	WPP domain-interacting protein 1
Cma_Chr01	2189676	G	T	upstream_gene_variant	MODIFIER	CmaCh01G004340	basic leucine-zipper 42
Cma_Chr01	2189950	T	C	upstream_gene_variant	MODIFIER	CmaCh01G004340	basic leucine-zipper 42
Cma_Chr01	2190594	C	T	3_prime_UTR_variant	MODIFIER	CmaCh01G004330	WPP domain-interacting protein 1
Cma_Chr01	2190742	G	C	3_prime_UTR_variant	MODIFIER	CmaCh01G004330	WPP domain-interacting protein 1
Cma_Chr01	2191261	C	T	upstream_gene_variant	MODIFIER	CmaCh01G004340	basic leucine-zipper 42
Cma_Chr01	2191583	C	T	upstream_gene_variant	MODIFIER	CmaCh01G004340	basic leucine-zipper 42
Cma_Chr01	2191599	T	C	upstream_gene_variant	MODIFIER	CmaCh01G004340	basic leucine-zipper 42
Cma_Chr01	2192317	G	A	missense_variant	MODERATE	CmaCh01G004340	basic leucine-zipper 42
Cma_Chr01	2192342	T	C	synonymous_variant	LOW	CmaCh01G004340	basic leucine-zipper 42
Cma_Chr01	2192905	G	A	synonymous_variant	LOW	CmaCh01G004350	galacturonosyltransferase 9
Cma_Chr01	2193041	T	A	downstream_gene_variant	MODIFIER	CmaCh01G004330	WPP domain-interacting protein 1
Cma_Chr01	2193355	C	A	missense_variant	MODERATE	CmaCh01G004350	galacturonosyltransferase 9
Cma_Chr01	2194011	T	G	downstream_gene_variant	MODIFIER	CmaCh01G004340	basic leucine-zipper 42
Cma_Chr01	2194086	A	G	downstream_gene_variant	MODIFIER	CmaCh01G004340	basic leucine-zipper 42
Cma_Chr01	2194186	G	T	downstream_gene_variant	MODIFIER	CmaCh01G004340	basic leucine-zipper 42
Cma_Chr01	2194210	G	A	downstream_gene_variant	MODIFIER	CmaCh01G004340	basic leucine-zipper 42
Cma_Chr01	2194582	T	C	intron_variant	MODIFIER	CmaCh01G004350	galacturonosyltransferase 9
Cma_Chr01	2194603	C	T	intron_variant	MODIFIER	CmaCh01G004350	galacturonosyltransferase 9
Cma_Chr01	2194653	T	C	intron_variant	MODIFIER	CmaCh01G004350	galacturonosyltransferase 9
Cma_Chr01	2194699	T	C	intron_variant	MODIFIER	CmaCh01G004350	galacturonosyltransferase 9
Cma_Chr01	2195154	G	A	intron_variant	MODIFIER	CmaCh01G004350	galacturonosyltransferase 9
Cma_Chr01	2195232	G	T	intron_variant	MODIFIER	CmaCh01G004350	galacturonosyltransferase 9
[truncated: 206,628+ more rows]
