# Supplementary material for: Whole-genome resequencing identified QTLs, candidate genes and Kompetitive Allele-Specific PCR markers associated with the large fruit of Atlantic Giant (Cucurbita maxima)
Source: Front Plant Sci. 2022 Jul 22;13:942004. doi: 10.3389/fpls.2022.942004 (PMC9354748; doi:10.3389/fpls.2022.942004)
Supplement: Supplementary file 7 [file Table_6.XLSX]

## Sheet: Supplementary Table 6
Supplementary Table 6 The detailed information of genes located in QTLs regions.
LG	Number	Start to End	Trait	Gene	Gene_function
LG03	4	7770003 to 7781760	Cell_N、V2	CmaCh03G011530	unknown protein; FUNCTIONS IN: molecular_function unknown; INVOLVED IN: biological_process unknown; LOCATED IN: plasma membrane; EXPRESSED IN: 19 plant structures; EXPRESSED DURING: 9 growth stages; BEST Arabidopsis thaliana protein match is: unknown protein (TAIR:AT2G36220.1); Has 64 Blast hits to 64 proteins in 10 species: Archae - 0; Bacteria - 0; Metazoa - 0; Fungi - 0; Plants - 64; Viruses -…
				CmaCh03G011540	NA
				CmaCh03G011550	Aldolase-type TIM barrel family protein
				CmaCh03G011570	Tubulin/FtsZ family protein
LG04	69	18536335 to 18644674	Cell_V	CmaCh04G027570	Glutaredoxin family protein
				CmaCh04G027580	RNA-binding (RRM/RBD/RNP motifs) family protein
				CmaCh04G027590	NA
				CmaCh04G027600	auxin response factor 2
				CmaCh04G027610	ATP binding cassette subfamily B19
				CmaCh04G027620	Trypsin family protein with PDZ domain
				CmaCh04G027670	Ribosomal protein L34e superfamily protein
				CmaCh04G027710	RNA-binding KH domain-containing protein
				CmaCh04G027720	Pentatricopeptide repeat (PPR) superfamily protein
				CmaCh04G027730	NAC domain containing protein 80
				CmaCh04G027750	myb domain protein 106
		19414367 to 19814128	V2、W1、W2	CmaCh04G029690	Rad21/Rec8-like family protein
				CmaCh04G029720	Pentatricopeptide repeat (PPR-like) superfamily protein
				CmaCh04G029730	Proteasome component (PCI) domain protein
				CmaCh04G029740	zinc ion binding;nucleic acid binding;zinc ion binding
				CmaCh04G029760	Major facilitator superfamily protein
				CmaCh04G029790	Protein of unknown function (DUF 3339)
				CmaCh04G029800	NA
				CmaCh04G029810	ACT domain repeat 6
				CmaCh04G029820	actin related protein 2
				CmaCh04G029830	NA
				CmaCh04G029840	GRAS family transcription factor
				CmaCh04G029850	anti- silencing function 1b
				CmaCh04G029860	Zinc finger C-x8-C-x5-C-x3-H type family protein
				CmaCh04G029870	lipid phosphate phosphatase 3
				CmaCh04G029880	Octicosapeptide/Phox/Bem1p family protein
				CmaCh04G029890	Lactoylglutathione lyase / glyoxalase I family protein
				CmaCh04G029900	NA
				CmaCh04G029910	NA
				CmaCh04G029920	HEAT repeat-containing protein
				CmaCh04G029930	Class I glutamine amidotransferase-like superfamily protein
				CmaCh04G029940	unknown protein; Has 30201 Blast hits to 17322 proteins in 780 species: Archae - 12; Bacteria - 1396; Metazoa - 17338; Fungi - 3422; Plants - 5037; Viruses - 0; Other Eukaryotes - 2996 (source: NCBI BLink).
				CmaCh04G029950	unknown protein; BEST Arabidopsis thaliana protein match is: unknown protein (TAIR:AT5G38320.1); Has 617 Blast hits to 318 proteins in 80 species: Archae - 0; Bacteria - 16; Metazoa - 141; Fungi - 62; Plants - 128; Viruses - 2; Other Eukaryotes - 268 (source: NCBI BLink).
				CmaCh04G029960	unknown protein; FUNCTIONS IN: molecular_function unknown; INVOLVED IN: biological_process unknown; LOCATED IN: plasma membrane; EXPRESSED IN: 22 plant structures; EXPRESSED DURING: 13 growth stages; Has 283 Blast hits to 281 proteins in 136 species: Archae - 0; Bacteria - 145; Metazoa - 0; Fungi - 65; Plants - 41; Viruses - 0; Other Eukaryotes - 32 (source: NCBI BLink).
				CmaCh04G029970	YELLOW STRIPE like 7
				CmaCh04G029980	NA
				CmaCh04G029990	ENTH/VHS family protein
				CmaCh04G030000	S-adenosyl-L-methionine-dependent methyltransferases superfamily protein
				CmaCh04G030010	electron carriers;protein disulfide oxidoreductases
				CmaCh04G030020	unknown protein; BEST Arabidopsis thaliana protein match is: unknown protein (TAIR:AT4G37920.1); Has 93 Blast hits to 90 proteins in 22 species: Archae - 0; Bacteria - 0; Metazoa - 0; Fungi - 0; Plants - 85; Viruses - 0; Other Eukaryotes - 8 (source: NCBI BLink).
				CmaCh04G030030	DNA-directed RNA polymerase II protein
				CmaCh04G030040	NA
				CmaCh04G030050	bZIP transcription factor family protein
				CmaCh04G030060	PDI-like 5-2
				CmaCh04G030070	Protease-associated (PA) RING/U-box zinc finger family protein
				CmaCh04G030090	Protein of unknown function (DUF616)
				CmaCh04G030110	5'-3' exonuclease family protein
				CmaCh04G030130	Vps52 / Sac2 family
				CmaCh04G030200	carboxyesterase 18
				CmaCh04G030340	12-oxophytodienoate reductase 2
		19414367 to 19495938	V1、V2、W1、W2	CmaCh04G029480	zinc finger (C3HC4-type RING finger) family protein
				CmaCh04G029490	NA
				CmaCh04G029500	Protein phosphatase 2A regulatory B subunit family protein
				CmaCh04G029510	plant UBX domain-containing protein 1
				CmaCh04G029530	NA
				CmaCh04G029540	Ankyrin repeat family protein
				CmaCh04G029550	lysine histidine transporter 1
				CmaCh04G029560	unknown protein; BEST Arabidopsis thaliana protein match is: unknown protein (TAIR:AT3G27250.1); Has 1807 Blast hits to 1807 proteins in 277 species: Archae - 0; Bacteria - 0; Metazoa - 736; Fungi - 347; Plants - 385; Viruses - 0; Other Eukaryotes - 339 (source: NCBI BLink).
				CmaCh04G029570	NA
				CmaCh04G029580	sulfite oxidase
				CmaCh04G029590	P-loop containing nucleoside triphosphate hydrolases superfamily protein
				CmaCh04G029600	chloride channel B
				CmaCh04G029610	Cupredoxin superfamily protein
				CmaCh04G029620	Noc2p family
				CmaCh04G029630	Aldolase-type TIM barrel family protein
				CmaCh04G029640	Protein kinase superfamily protein
				CmaCh04G029650	calmodulin like 37
				CmaCh04G029660	Leucine-rich repeat protein kinase family protein
				CmaCh04G029670	CONTAINS InterPro DOMAIN/s: Ankyrin repeat-containing domain (InterPro:IPR020683), Ankyrin repeat (InterPro:IPR002110); BEST Arabidopsis thaliana protein match is: XB3 ortholog 2 in Arabidopsis thaliana (TAIR:AT5G57740.1); Has 66374 Blast hits to 25358 proteins in 1201 species: Archae - 121; Bacteria - 8133; Metazoa - 29530; Fungi - 5885; Plants - 3349; Viruses - 785; Other Eukaryotes - 18571 (so…
LG14	84	1298851 to 1343835	Cell_N	CmaCh14G002960	Basic-leucine zipper (bZIP) transcription factor family protein
				CmaCh14G002970	Transducin/WD40 repeat-like superfamily protein
				CmaCh14G002980	GDSL-like Lipase/Acylhydrolase superfamily protein
				CmaCh14G003020	unknown protein; Has 35333 Blast hits to 34131 proteins in 2444 species: Archae - 798; Bacteria - 22429; Metazoa - 974; Fungi - 991; Plants - 531; Viruses - 0; Other Eukaryotes - 9610 (source: NCBI BLink).
				CmaCh14G003030	centroradialis
		13609485 to 14221370	W2	CmaCh14G019320	ATPase, F1 complex, delta/epsilon subunit
				CmaCh14G019330	TOXICOS EN LEVADURA 4
				CmaCh14G019340	GroES-like family protein
				CmaCh14G019350	mitochondrial acyl carrier protein 1
				CmaCh14G019360	unknown protein; FUNCTIONS IN: molecular_function unknown; INVOLVED IN: biological_process unknown; LOCATED IN: plasma membrane; BEST Arabidopsis thaliana protein match is: unknown protein (TAIR:AT3G60200.1); Has 56 Blast hits to 55 proteins in 11 species: Archae - 0; Bacteria - 0; Metazoa - 2; Fungi - 0; Plants - 52; Viruses - 0; Other Eukaryotes - 2 (source: NCBI BLink).
				CmaCh14G019370	NAD-dependent malic enzyme 1
				CmaCh14G019390	NA
				CmaCh14G019400	P-loop containing nucleoside triphosphate hydrolases superfamily protein
				CmaCh14G019410	NA
				CmaCh14G019420	Fatty acid hydroxylase superfamily
				CmaCh14G019430	Fatty acid hydroxylase superfamily
				CmaCh14G019440	multidrug resistance-associated protein 9
				CmaCh14G019450	Transducin/WD40 repeat-like superfamily protein
				CmaCh14G019460	cytochrome c oxidase 10
				CmaCh14G019470	nitrate transporter 1.5
				CmaCh14G019480	BR-signaling kinase 2
				CmaCh14G019510	plant U-box 23
				CmaCh14G019520	beta-hydroxyisobutyryl-CoA hydrolase 1
				CmaCh14G019530	Tetratricopeptide repeat (TPR)-like superfamily protein
				CmaCh14G019540	NA
				CmaCh14G019550	Heavy metal transport/detoxification superfamily protein
				CmaCh14G019560	Predicted AT-hook DNA-binding family protein
				CmaCh14G019570	cyclin p4;1
				CmaCh14G019580	light-mediated development protein 1 / deetiolated1 (DET1)
				CmaCh14G019590	HOPM interactor 7
				CmaCh14G019600	Calcium-binding EF hand family protein
				CmaCh14G019610	glutathione S-transferase TAU 8
				CmaCh14G019620	P-loop containing nucleoside triphosphate hydrolases superfamily protein
				CmaCh14G019630	proline-rich family protein
				CmaCh14G019640	tRNA (guanine-N-7) methyltransferase
				CmaCh14G019650	SWIB/MDM2 domain superfamily protein
				CmaCh14G019660	like heterochromatin protein (LHP1)
				CmaCh14G019680	Plant protein of unknown function (DUF641)
				CmaCh14G019690	glycoprotease 1
				CmaCh14G019730	Leucine-rich repeat protein kinase family protein
				CmaCh14G019740	Protein of unknown function (DUF1442)
				CmaCh14G019750	DHHC-type zinc finger family protein
				CmaCh14G019760	Transducin/WD40 repeat-like superfamily protein
				CmaCh14G019780	AT hook motif DNA-binding family protein
				CmaCh14G019800	Tetratricopeptide repeat (TPR)-like superfamily protein
				CmaCh14G019860	dihydrodipicolinate synthase
				CmaCh14G019880	protein binding
				CmaCh14G019890	SMAD/FHA domain-containing protein
				CmaCh14G019900	Cyclophilin-like peptidyl-prolyl cis-trans isomerase family protein
				CmaCh14G019910	growth-regulating factor 9
				CmaCh14G019920	NA
				CmaCh14G019930	WD-40 repeat family protein / beige-related
				CmaCh14G019940	NA
				CmaCh14G019950	cytochrome P450, family 704, subfamily A, polypeptide 2
				CmaCh14G019960	D-isomer specific 2-hydroxyacid dehydrogenase family protein
				CmaCh14G019970	NA
				CmaCh14G019980	NA
				CmaCh14G019990	galacturonosyltransferase 1
				CmaCh14G020000	calcineurin B subunit-related
				CmaCh14G020010	RNA-binding CRS1 / YhbY (CRM) domain-containing protein
				CmaCh14G020020	UTP:galactose-1-phosphate uridylyltransferases;ribose-5-phosphate adenylyltransferases
				CmaCh14G020030	UDP-N-acetylglucosamine (UAA) transporter family
				CmaCh14G020050	related to AP2 11
				CmaCh14G020060	ARM repeat superfamily protein
				CmaCh14G020070	F-box family protein
				CmaCh14G020080	phloem protein 2-A13
				CmaCh14G020090	S-adenosyl-L-methionine-dependent methyltransferases superfamily protein
				CmaCh14G020110	26S proteasome, regulatory subunit Rpn7;Proteasome component (PCI) domain
				CmaCh14G020120	NA
				CmaCh14G020130	S-adenosyl-L-methionine-dependent methyltransferases superfamily protein
				CmaCh14G020140	Homeobox-leucine zipper family protein / lipid-binding START domain-containing protein
				CmaCh14G020150	RING/U-box superfamily protein
				CmaCh14G020160	BON association protein 2
				CmaCh14G020170	BON association protein 2
				CmaCh14G020190	GATA type zinc finger transcription factor family protein
				CmaCh14G020200	Amino acid dehydrogenase family protein
				CmaCh14G020280	myb domain protein 17
				CmaCh14G020290	Remorin family protein
				CmaCh14G020300	actin depolymerizing factor 7
				CmaCh14G020310	NA
				CmaCh14G020360	Acyl-CoA thioesterase family protein
				CmaCh14G020370	Calcium-dependent lipid-binding (CaLB domain) family protein
				CmaCh14G020380	RNA polymerase II transcription mediators
				CmaCh14G020390	Protein of unknown function (DUF3741)
LG17	43	7740462 to 7986582	V2、W1	CmaCh17G010990	AAA-type ATPase family protein
				CmaCh17G011170	Mitochondrial transcription termination factor family protein
				CmaCh17G011180	Phototropic-responsive NPH3 family protein
				CmaCh17G011210	Cysteine proteinases superfamily protein
				CmaCh17G011250	NA
				CmaCh17G011260	zinc finger (C3HC4-type RING finger) family protein
				CmaCh17G011270	Uncharacterised protein family (UPF0497)
				CmaCh17G011280	CONTAINS InterPro DOMAIN/s: rRNA processing (InterPro:IPR013730); Has 898 Blast hits to 687 proteins in 142 species: Archae - 2; Bacteria - 28; Metazoa - 200; Fungi - 99; Plants - 63; Viruses - 0; Other Eukaryotes - 506 (source: NCBI BLink).
				CmaCh17G011300	NA
				CmaCh17G011310	sodium hydrogen exchanger 2
				CmaCh17G011320	Na+/H+ exchanger 1
				CmaCh17G011330	arabinogalactan protein 26
				CmaCh17G011340	Flavin-containing monooxygenase family protein
				CmaCh17G011350	NA
				CmaCh17G011360	BRCT domain-containing DNA repair protein
				CmaCh17G011370	C2H2 and C2HC zinc fingers superfamily protein
				CmaCh17G011380	RNA-binding protein-defense related 1
				CmaCh17G011390	NA
				CmaCh17G011400	Rho GTPase activating protein with PAK-box/P21-Rho-binding domain
				CmaCh17G011410	transducin family protein / WD-40 repeat family protein
				CmaCh17G011420	gamma histone variant H2AX
				CmaCh17G011430	Histone superfamily protein
				CmaCh17G011440	alpha/beta-Hydrolases superfamily protein
				CmaCh17G011450	NA
				CmaCh17G011470	transducin family protein / WD-40 repeat family protein
				CmaCh17G011480	RNI-like superfamily protein
		7749751 to 7822436	V2、W1、W2	CmaCh17G011000	xylosyltransferase 1
				CmaCh17G011010	TSPO(outer membrane tryptophan-rich sensory protein)-related
				CmaCh17G011020	asparagine-linked glycosylation 3
				CmaCh17G011030	heat shock factor binding protein
				CmaCh17G011040	ralf-like 33
				CmaCh17G011050	Pentatricopeptide repeat (PPR) superfamily protein
				CmaCh17G011060	glutathione S-transferase 7
				CmaCh17G011070	Transducin/WD40 repeat-like superfamily protein
				CmaCh17G011080	NA
				CmaCh17G011090	high affinity K+ transporter 5
				CmaCh17G011100	high affinity K+ transporter 5
				CmaCh17G011110	nuclear factor Y, subunit B5
				CmaCh17G011120	NA
				CmaCh17G011130	Cation efflux family protein
				CmaCh17G011140	NA
				CmaCh17G011150	Homeodomain-like superfamily protein
				CmaCh17G011160	CW-type Zinc Finger
LG20	3	8701462 to 8750248	Cell_V	CmaCh20G011080	NA
				CmaCh20G011090	Ras-related small GTP-binding family protein
				CmaCh20G011100	UBP1-associated protein 2A
