# Supplementary material for: Whole-genome resequencing identified QTLs, candidate genes and Kompetitive Allele-Specific PCR markers associated with the large fruit of Atlantic Giant (Cucurbita maxima)
Source: Front Plant Sci. 2022 Jul 22;13:942004. doi: 10.3389/fpls.2022.942004 (PMC9354748; doi:10.3389/fpls.2022.942004)
Supplement: Supplementary file 8 [file Table_7.XLSX]

## Sheet: Supplementary Table 7
Supplementary Table 7 Differentially expressed genes (DEGs) between Hubbard and AG in QTL regions.
Gene	Trait	gene_function
CmaCh03G011530*	Cell_N、V2	unknown protein; FUNCTIONS IN: molecular_function unknown; INVOLVED IN: biological_process unknown; LOCATED IN: plasma membrane; EXPRESSED IN: 19 plant structures; EXPRESSED DURING: 9 growth stages; BEST Arabidopsis thaliana protein match is: unknown protein (TAIR:AT2G36220.1); Has 64 Blast hits to 64 proteins in 10 species: Archae - 0; Bacteria - 0; Metazoa - 0; Fungi - 0; Plants - 64; Viruses -…
CmaCh04G029630*	V1、V2、W1、W2	Aldolase-type TIM barrel family protein
CmaCh04G029660*	V1、V2、W1、W2	Leucine-rich repeat protein kinase family protein
CmaCh04G029790*	V2、W1、W2	Protein of unknown function (DUF 3339)
CmaCh04G029970*	V2、W1、W2	YELLOW STRIPE like 7
CmaCh04G030200*	V2、W1、W2	carboxyesterase 18
CmaCh17G011000*	V2、W1、W2	xylosyltransferase 1
CmaCh17G011170*	V2、W1	Mitochondrial transcription termination factor family protein
CmaCh17G011180*	V2、W1	Phototropic-responsive NPH3 family protein
CmaCh17G011330*	V2、W1	arabinogalactan protein 26
CmaCh17G011340*	V2、W1	Flavin-containing monooxygenase family protein
CmaCh17G011350*	V2、W1	NA
CmaCh17G011400*	V2、W1	Rho GTPase activating protein with PAK-box/P21-Rho-binding domain
CmaCh17G011410*	V2、W1	transducin family protein / WD-40 repeat family protein
CmaCh04G027610	Cell_V	ATP binding cassette subfamily B19
CmaCh14G019360	W2	unknown protein; FUNCTIONS IN: molecular_function unknown; INVOLVED IN: biological_process unknown; LOCATED IN: plasma membrane; BEST Arabidopsis thaliana protein match is: unknown protein (TAIR:AT3G60200.1); Has 56 Blast hits to 55 proteins in 11 species: Archae - 0; Bacteria - 0; Metazoa - 2; Fungi - 0; Plants - 52; Viruses - 0; Other Eukaryotes - 2 (source: NCBI BLink).
CmaCh14G019430	W2	Fatty acid hydroxylase superfamily
CmaCh14G019530	W2	Tetratricopeptide repeat (TPR)-like superfamily protein
CmaCh14G019610	W2	glutathione S-transferase TAU 8
CmaCh14G019660	W2	like heterochromatin protein (LHP1)
CmaCh14G019730	W2	Leucine-rich repeat protein kinase family protein
CmaCh14G019800	W2	Tetratricopeptide repeat (TPR)-like superfamily protein
CmaCh14G019960	W2	D-isomer specific 2-hydroxyacid dehydrogenase family protein
CmaCh14G020000	W2	calcineurin B subunit-related
CmaCh14G020010	W2	RNA-binding CRS1 / YhbY (CRM) domain-containing protein
CmaCh14G020090	W2	S-adenosyl-L-methionine-dependent methyltransferases superfamily protein
CmaCh06G003760	Peel_C	Ribosomal protein L11 family protein
CmaCh06G003810	Peel_C	lysine decarboxylase family protein ::RNA-binding (RRM/RBD/RNP motifs) family protein
CmaCh06G003840	Peel_C	Translin family protein
CmaCh06G003850	Peel_C	Cysteine proteinases superfamily protein
CmaCh06G013110	Smooth_S	Transducin/WD40 repeat-like superfamily protein
CmaCh06G013130	Smooth_S	PAK-box/P21-Rho-binding family protein
*related to more than one traits
