# Supplementary material for: Whole-genome resequencing identified QTLs, candidate genes and Kompetitive Allele-Specific PCR markers associated with the large fruit of Atlantic Giant (Cucurbita maxima)
Source: Front Plant Sci. 2022 Jul 22;13:942004. doi: 10.3389/fpls.2022.942004 (PMC9354748; doi:10.3389/fpls.2022.942004)
Supplement: Supplementary file 9 [file Table_8.XLSX]

## Sheet: Supplementary Table 8
Supplementary Table 8 The effect of “missense_variant” SNPs on the biological function of certain proteins located in QTLs predicted with PROVEAN.
Trait	CHROM	Start	End	Pos	Ref	Allele	Var_type	Var_effect	gene	gene_function	Var_annotation	Variant	PROVEAN score	Prediction	PROVEAN score in reverse direction	Prediction in reverse direction
V1、V2、W1、W2	Cma_Chr04	19414367	19814128	19435878	C	T	missense_variant	MODERATE	CmaCh04G029540	Ankyrin repeat family protein	CmaCh04G029540|transcript|CmaCh04G029540.1|protein_coding|2/2|c.1160C>T|p.Ser387Leu|1160/2082|1160/2082|387/693||,T|upstream_gene_variant|MODIFIER|CmaCh04G029550|CmaCh04G029550|transcript|CmaCh04G029550.1|protein_coding||c.-1672C>T|||||1672|,T|downstream_gene_variant|MODIFIER|CmaCh04G029530|CmaCh04G029530|transcript|CmaCh04G029530.1|protein_coding||c.*1668C>T|||||1668|	S387L	-3.528	Deleterious	3.528	Neutral
V1、V2、W1、W2	Cma_Chr04	19414367	19814128	19477439	C	T	missense_variant	MODERATE	CmaCh04G029640	Protein kinase superfamily protein	CmaCh04G029640|transcript|CmaCh04G029640.1|protein_coding|1/1|c.2039C>T|p.Ser680Leu|2039/2142|2039/2142|680/713||,T|downstream_gene_variant|MODIFIER|CmaCh04G029650|CmaCh04G029650|transcript|CmaCh04G029650.1|protein_coding||c.*300G>A|||||128|,T|downstream_gene_variant|MODIFIER|CmaCh04G029660|CmaCh04G029660|transcript|CmaCh04G029660.1|protein_coding||c.*1434G>A|||||1434|	S680L	-3.883	Deleterious	3.617	Neutral
V1、V2、W1、W2	Cma_Chr04	19414367	19814128	19480431	G	A	missense_variant	MODERATE	CmaCh04G029660	Leucine-rich repeat protein kinase family protein	CmaCh04G029660|transcript|CmaCh04G029660.1|protein_coding|3/7|c.1708C>T|p.Pro570Ser|1708/2316|1708/2316|570/771||,A|upstream_gene_variant|MODIFIER|CmaCh04G029650|CmaCh04G029650|transcript|CmaCh04G029650.1|protein_coding||c.-1850C>T|||||1850|	P570S	-4.017	Deleterious	4.017	Neutral
V2、W1、W2	Cma_Chr04	19414367	19814128	19499487	C	T	missense_variant	MODERATE	CmaCh04G029690	Rad21/Rec8-like family protein	CmaCh04G029690|transcript|CmaCh04G029690.1|protein_coding|1/12|c.26C>T|p.Ser9Leu|329/2457|26/2154|9/717||,T|upstream_gene_variant|MODIFIER|CmaCh04G029680|CmaCh04G029680|transcript|CmaCh04G029680.1|protein_coding||c.-1006G>A|||||907|	S9L	-2.927	Deleterious	2.66	Neutral
V2、W1、W2	Cma_Chr04	19414367	19814128	19525556	T	C	missense_variant	MODERATE	CmaCh04G029760	Major facilitator superfamily protein	CmaCh04G029760|transcript|CmaCh04G029760.1|protein_coding|2/3|c.574A>G|p.Met192Val|574/2041|574/1791|192/596||,C|downstream_gene_variant|MODIFIER|CmaCh04G029750|CmaCh04G029750|transcript|CmaCh04G029750.1|protein_coding||c.*1865T>C|||||1865|	M192V	-2.775	Deleterious	2.775	Neutral
W2	Cma_Chr14	13609485	14221370	13654866	A	T	missense_variant	MODERATE	CmaCh14G019420	Fatty acid hydroxylase superfamily	CmaCh14G019420|transcript|CmaCh14G019420.1|protein_coding|4/8|c.758T>A|p.Val253Glu|758/1543|758/1497|253/498||,T|3_prime_UTR_variant|MODIFIER|CmaCh14G019410|CmaCh14G019410|transcript|CmaCh14G019410.1|protein_coding|6/6|c.*376A>T|||||1338|	V253E	6.773	Neutral	-6.773	Deleterious
W2	Cma_Chr14	13609485	14221370	13695717	A	T	missense_variant	MODERATE	CmaCh14G019450	Transducin/WD40 repeat-like superfamily protein	CmaCh14G019450|transcript|CmaCh14G019450.1|protein_coding|4/7|c.830T>A|p.Ile277Asn|908/2234|830/1272|277/423||,T|downstream_gene_variant|MODIFIER|CmaCh14G019440|CmaCh14G019440|transcript|CmaCh14G019440.1|protein_coding||c.*1563A>T|||||234|	I277N	7.888	Neutral	-8.354	Deleterious
W2	Cma_Chr14	13609485	14221370	14015748	T	C	missense_variant&splice_region_variant	MODERATE	CmaCh14G019960	D-isomer specific 2-hydroxyacid dehydrogenase family protein	CmaCh14G019960|transcript|CmaCh14G019960.1|protein_coding|2/2|c.461T>C|p.Leu154Ser|689/996|461/768|154/255||,C|upstream_gene_variant|MODIFIER|CmaCh14G019970|CmaCh14G019970|transcript|CmaCh14G019970.1|protein_coding||c.-357T>C|||||357|,C|upstream_gene_variant|MODIFIER|CmaCh14G019980|CmaCh14G019980|transcript|CmaCh14G019980.1|protein_coding||c.-1765T>C|||||1765|	L154S	-4.707	Deleterious	4.707	Neutral
W2	Cma_Chr14	13609485	14221370	14015566	C	T	missense_variant	MODERATE	CmaCh14G019960	D-isomer specific 2-hydroxyacid dehydrogenase family protein	CmaCh14G019960|transcript|CmaCh14G019960.1|protein_coding|1/2|c.443C>T|p.Ser148Phe|671/996|443/768|148/255||,T|upstream_gene_variant|MODIFIER|CmaCh14G019970|CmaCh14G019970|transcript|CmaCh14G019970.1|protein_coding||c.-539C>T|||||539|,T|upstream_gene_variant|MODIFIER|CmaCh14G019980|CmaCh14G019980|transcript|CmaCh14G019980.1|protein_coding||c.-1947C>T|||||1947|	S148F	4.641	Neutral	-4.641	Deleterious
W2	Cma_Chr14	13609485	14221370	14119296	C	T	missense_variant	MODERATE	CmaCh14G020200	Amino acid dehydrogenase family protein	CmaCh14G020200|transcript|CmaCh14G020200.1|protein_coding|2/8|c.238G>A|p.Gly80Arg|238/1504|238/966|80/321||,T|downstream_gene_variant|MODIFIER|CmaCh14G020210|CmaCh14G020210|transcript|CmaCh14G020210.1|protein_coding||c.*681G>A|||||681|,T|downstream_gene_variant|MODIFIER|CmaCh14G020220|CmaCh14G020220|transcript|CmaCh14G020220.1|protein_coding||c.*1825G>A|||||1825|	G80R	-7.622	Deleterious	7.622	Neutral
W2	Cma_Chr14	13609485	14221370	14202320	A	G	missense_variant	MODERATE	CmaCh14G020380	RNA polymerase II transcription mediators	CmaCh14G020380|transcript|CmaCh14G020380.1|protein_coding|13/15|c.4768T>C|p.Ser1590Pro|4768/7545|4768/6918|1590/2305||	S1590P	3.867	Neutral	-3.867	Deleterious
V2、W1	Cma_Chr17	7740462	7986582	7899741	G	A	missense_variant	MODERATE	CmaCh17G011340	Flavin-containing monooxygenase family protein	CmaCh17G011340|transcript|CmaCh17G011340.1|protein_coding|2/4|c.814A>G|p.Thr272Ala|848/1302|814/1149|272/382||	T272A	3.833	Neutral	-3.833	Deleterious
