# Supplementary material for: Whole-genome resequencing identified QTLs, candidate genes and Kompetitive Allele-Specific PCR markers associated with the large fruit of Atlantic Giant (Cucurbita maxima)
Source: Front Plant Sci. 2022 Jul 22;13:942004. doi: 10.3389/fpls.2022.942004 (PMC9354748; doi:10.3389/fpls.2022.942004)
Supplement: Supplementary file 10 [file Table_9.XLSX]

## Sheet: Supplementary Table 9
Supplementary Table 9 The PROVEAN score of inDel on the biological function of certain proteins.
Trait	Pos	Ref	Allele	Var_type	Gene	Gene function	Variant	PROVEAN score	Prediction (cutoff= -2.5)
V2,W1,W2	19567530	C	CGGA	CODON_INSERTION	CmaCh04G029860	Zinc finger C-x8-C-x5-C-x3-H type family protein	S64_A65insS	0.25	Neutral
V1,V2,W1,W2	19466333	TTTC	T	CODON_DELETION	CmaCh04G029620	Noc2p family	E99del	0.676	Neutral
V1,V2,W1,W2	19466396	TTTC	T	CODON_DELETION	CmaCh04G029620	Noc2p family	E120del	-5.165	Deleterious
V1,V2,W1,W2	19436744	A	AAGC	CODON_INSERTION	CmaCh04G029540	Ankyrin repeat family protein	K676_Q677insQ	-0.563	Neutral
V2,W1	7937099	TGAC	T	CODON_DELETION	CmaCh17G011390	RNA-binding protein-defense related 1 ::NA	D75del	1	Neutral
V2,W1	7983676	C	CGTTTTG	CODON_CHANGE_PLUS_CODON_INSERTION	CmaCh17G011480	RNI-like superfamily protein	K220_T221insTK	-0.583	Neutral
W2	13653778	G	GATT	CODON_INSERTION	CmaCh14G019420	Fatty acid hydroxylase superfamily	N438_L439insN	-9.224	Deleterious
W2	13687044	AGAG	A	CODON_DELETION	CmaCh14G019440	multidrug resistance-associated protein 9	R1425del	-0.008	Neutral
W2	14116786	CGGA	C	CODON_DELETION	CmaCh14G020190	GATA type zinc finger transcription factor family protein	E190del	-0.104	Neutral
W2	14172430	TGGAGCA	T	CODON_CHANGE_PLUS_CODON_DELETION	CmaCh14G020290	Remorin family protein	A62del,P63del	-2.29,-2.325	Neutral
Cell_V	8734034	GGGA	G	CODON_DELETION	CmaCh20G011100	UBP1-associated protein 2A	E72del	-0.837	Neutral
Cell_V	8734074	TGAC	T	CODON_DELETION	CmaCh20G011100	UBP1-associated protein 2A	D85del	0.058	Neutral
candidate genes are outlined in red
