# Supplementary material for: Whole-genome resequencing identified QTLs, candidate genes and Kompetitive Allele-Specific PCR markers associated with the large fruit of Atlantic Giant (Cucurbita maxima)
Source: Front Plant Sci. 2022 Jul 22;13:942004. doi: 10.3389/fpls.2022.942004 (PMC9354748; doi:10.3389/fpls.2022.942004)
Supplement: Supplementary file 11 [file Table_10.XLSX]

## Sheet: Supplementary Table 10
Supplementary Table 10 The phenotypes of Atlantic Giant, Hubbard, F2:3 families and six cultivars.
Name	W1 /kg	V1 /dm3	W2 /kg	V2 /dm3	Cell V/mm3 (×10-3)	Cell N/number (×109)
HA	2.14±0.12	3.21±0.18	1.88±0.09	2.33±0.14	0.31±0.02	7.65±0.35
AA	34.21±1.21	67.4±2.43	33.28±1.17	39.62±2.16	1.13±0.08	34.99±2.16
F2:3 007A	1.90±0.11	2.20±0.15	1.80±0.08	1.70±0.10	0.39±0.02	4.31±0.27
F2:3 008A	2.70±0.13	3.14±0.19	2.66±0.21	2.73±0.15	1.42±0.07	1.93±0.13
F2:3 009A	3.30±0.25	3.90±0.19	3.20±0.23	3.10±0.20	1.05±0.07	3.09±0.24
F2:3 013A	3.70±0.26	4.10±0.28	3.45±0.18	3.03±0.21	1.20±0.05	2.50±0.13
F2:3 022A	19.40±0.92	30.70±1.43	18.50±0.83	18.20±0.76	1.44±0.11	12.60±0.92
F2:3 025A	19.20±0.12	29.08±0.15	18.60±0.94	18.05±0.88	1.42±0.08	13.02±0.82
F2:3 028A	7.21±0.34	9.57±0.42	6.74±0.23	5.98±0.31	0.93±0.03	6.36±0.28
F2:3 029A	13.40±0.88	17.35±1.12	12.62±0.75	13.16±0.81	1.32±0.09	9.93±0.52
F2:3 034A	2.72±0.17	3.87±0.20	2.45±0.18	2.57±0.14	0.79±0.03	3.18±0.16
F2:3 036A	3.21±0.13	3.93±0.16	2.91±0.11	2.70±0.09	1.19±0.06	2.27±0.10
F2:3 037A	12.83±0.05	19.98±0.14	12.14±0.08	12.12±0.07	1.43±0.04	8.47±0.32
F2:3 040A	15.45±0.73	21.51±1.12	14.96±0.91	14.52±0.67	1.69±0.09	8.58±0.46
F2:3 041A	13.42±0.92	19.65±1.14	12.51±0.71	10.57±0.56	1.19±0.03	8.84±0.36
F2:3 043A	2.26±0.09	3.18±0.12	2.01±0.04	2.12±0.06	0.81±0.03	2.64±0.13
F2:3 048A	3.42±0.12	4.93±0.26	3.36±0.18	2.91±0.11	0.88±0.04	3.29±0.16
F2:3 056A	19.47±1.24	32.91±1.86	18.74±1.02	19.62±1.13	1.53±0.07	12.81±0.64
F2:3 058A	19.35±0.74	31.46±1.83	18.33±0.82	18.06±0.94	1.53±0.09	11.76±0.79
F2:3 059A	1.71±0.05	2.42±0.14	1.65±0.06	1.76±0.04	1.07±0.03	1.59±0.05
F2:3 063A	2.42±0.14	3.25±0.21	2.18±0.16	2.20±0.10	1.42±0.09	1.55±0.11
F2:3 064A	1.04±0.04	1.12±0.05	0.85±0.02	0.88±0.03	0.14±0.01	5.59±0.34
F2:3 066A	4.21±0.25	5.98±0.28	4.04±0.18	3.67±0.14	1.02±0.05	3.51±0.16
F2:3 083A	18.43±1.02	30.72±1.73	17.5±0.97	19.12±1.16	1.23±0.07	15.52±0.76
F2:3 104A	17.04±0.94	23.97±1.42	16.71±0.81	14.02±0.79	1.25±0.05	11.17±0.62
F2 :3116A	16.62±0.84	26.61±1.32	16.04±0.71	13.77±0.59	1.61±0.06	8.51±0.37
F2:3 119A	8.37±0.51	11.63±0.93	7.76±0.28	7.21±0.32	1.19±0.07	6.07±0.33
F2 :3121A	12.78±0.75	19.43±1.27	12.51±0.73	11.26±0.45	1.74±0.08	6.45±0.36
F2:3 124A	2.21±0.14	4.37±0.23	2.14±0.17	1.79±0.10	0.77±0.04	2.22±0.15
F2:3 125A	8.98±0.47	16.82±1.09	8.51±0.51	7.80±0.38	1.82±0.11	4.34±0.21
F2:3 133A	2.87±0.16	4.74±0.29	2.61±0.12	2.78±0.14	1.46±0.08	1.85±0.10
F2:3 137A	2.73±0.12	3.84±0.21	2.67±0.14	2.52±0.15	1.54±0.08	1.62±0.07
F2:3 144A	14.43±0.84	23.77±1.53	14.11±0.91	14.63±0.83	1.92±0.08	7.62±0.39
F2:3 145A	9.45±0.54	13.94±0.72	8.89±0.51	8.50±0.46	1.72±0.08	4.94±0.29
F2:3 146A	14.66±0.84	23.54±1.62	14.08±0.93	11.92±0.67	1.47±0.05	8.09±0.32
F2:3 151A	14.04±0.86	22.07±1.38	12.71±0.74	14.16±0.88	1.26±0.05	11.22±0.67
F2:3 157A	22.93±1.87	38.77±2.16	22.81±1.69	21.66±1.32	1.82±0.09	11.88±0.72
F2:3 158A	9.87±0.56	14.22±0.63	9.56±0.42	8.72±0.44	1.54±0.06	5.65±0.32
F2:3 161A	13.62±0.89	18.83±0.95	13.21±0.76	12.26±0.58	0.95±0.06	12.84±0.78
F2:3 174A	15.51±0.83	30.27±1.78	14.73±0.67	15.27±0.72	1.43±0.05	10.64±0.63
F2:3 176A	14.16±0.74	22.23±1.76	13.21±0.92	14.12±0.84	1.51±0.07	9.37±0.43
F2:3 177A	18.14±1.04	30.43±1.67	17.17±0.99	18.28±0.94	1.21±0.05	15.11±0.83
F2:3 179A	2.34±0.16	3.51±0.18	2.16±0.12	1.93±0.09	0.11±0.01	17.36±1.02
F2:3 186A	4.14±0.23	5.17±0.31	3.86±0.19	2.93±0.17	0.81±0.03	3.58±0.18
F2:3 198A	4.15±0.28	4.82±0.31	3.98±0.25	3.64±0.21	0.67±0.04	5.34±0.37
F2:3 213A	3.76±0.18	4.89±0.22	3.40±0.19	3.71±0.20	1.12±0.06	3.37±0.18
F2:3 214A	3.17±0.17	3.53±0.14	2.71±0.16	2.74±0.12	0.99±0.06	2.73±0.17
F2:3 215A	13.27±0.76	23.71±1.27	12.75±0.82	15.02±0.88	1.50±0.06	10.01±0.69
D1	25.12±1.78
D2	18.05±1.63
D3	15.71±1.12
X1	0.75±0.03
X2	2.51±0.12
X3	0.53±0.03
Data are averages from 3 replicates, and data of each replicate are averages from 10 plants ramdomly selected in the plots.
