# Supplementary material for: Whole-genome resequencing identified QTLs, candidate genes and Kompetitive Allele-Specific PCR markers associated with the large fruit of Atlantic Giant (Cucurbita maxima)
Source: Front Plant Sci. 2022 Jul 22;13:942004. doi: 10.3389/fpls.2022.942004 (PMC9354748; doi:10.3389/fpls.2022.942004)
Supplement: Supplementary file 12 [file Table_11.XLSX]

## Sheet: Supplementary Table 11
Supplementary Table 11 The detailed information of genes located in 13609485 to 13764003 on chromosome 14.
Trait	CHROM	Start	End	Pos	gene	gene_function
W2	Cma_Chr14	13609485	13764003	13610481	CmaCh14G019320	ATPase, F1 complex, delta/epsilon subunit
W2	Cma_Chr14	13609485	13764003	13613811	CmaCh14G019330	TOXICOS EN LEVADURA 4
W2	Cma_Chr14	13609485	13764003	13619236	CmaCh14G019340	GroES-like family protein
W2	Cma_Chr14	13609485	13764003	13626810	CmaCh14G019350	mitochondrial acyl carrier protein 1
W2	Cma_Chr14	13609485	13764003	13628308	CmaCh14G019360	unknown protein; FUNCTIONS IN: molecular_function unknown; INVOLVED IN: biological_process unknown; LOCATED IN: plasma membrane; BEST Arabidopsis thaliana protein match is: unknown protein (TAIR:AT3G60200.1); Has 56 Blast hits to 55 proteins in 11 species: Archae - 0; Bacteria - 0; Metazoa - 2; Fungi - 0; Plants - 52; Viruses - 0; Other Eukaryotes - 2 (source: NCBI BLink).
W2	Cma_Chr14	13609485	13764003	13638391	CmaCh14G019370	NAD-dependent malic enzyme 1
W2	Cma_Chr14	13609485	13764003	13649381	CmaCh14G019390	NA
W2	Cma_Chr14	13609485	13764003	13652227	CmaCh14G019400	P-loop containing nucleoside triphosphate hydrolases superfamily protein
W2	Cma_Chr14	13609485	13764003	13652392	CmaCh14G019410	NA
W2	Cma_Chr14	13609485	13764003	13652925	CmaCh14G019420	Fatty acid hydroxylase superfamily
W2	Cma_Chr14	13609485	13764003	13660689	CmaCh14G019430	Fatty acid hydroxylase superfamily
W2	Cma_Chr14	13609485	13764003	13696598	CmaCh14G019440	multidrug resistance-associated protein 9
W2	Cma_Chr14	13609485	13764003	13698196	CmaCh14G019450	Transducin/WD40 repeat-like superfamily protein
W2	Cma_Chr14	13609485	13764003	13703308	CmaCh14G019460	cytochrome c oxidase 10
W2	Cma_Chr14	13609485	13764003	13709723	CmaCh14G019470	nitrate transporter 1.5
W2	Cma_Chr14	13609485	13764003	13717168	CmaCh14G019480	BR-signaling kinase 2
W2	Cma_Chr14	13609485	13764003	13735427	CmaCh14G019510	plant U-box 23
W2	Cma_Chr14	13609485	13764003	13742209	CmaCh14G019530	Tetratricopeptide repeat (TPR)-like superfamily protein
W2	Cma_Chr14	13609485	13764003	13746504	CmaCh14G019520	beta-hydroxyisobutyryl-CoA hydrolase 1
W2	Cma_Chr14	13609485	13764003	13747914	CmaCh14G019540	NA
W2	Cma_Chr14	13609485	13764003	13755733	CmaCh14G019550	Heavy metal transport/detoxification superfamily protein
W2	Cma_Chr14	13609485	13764003	13757210	CmaCh14G019560	Predicted AT-hook DNA-binding family protein
